# Supplementary material for: CINC-2 and miR-199a-5p in EVs secreted by transplanted Thy1+ cells activate hepatocytic progenitor cell growth in rat liver regeneration
Source: Stem Cell Res Ther. 2023 May 16;14:134. doi: 10.1186/s13287-023-03346-z (PMC10190025; doi:10.1186/s13287-023-03346-z)
Supplement: Supplementary file 1 — Additional file 1. Proteomic data of Thy1-EVs. [file 13287_2023_3346_MOESM1_ESM.xlsx]

## Sheet: RIPA extraction
Protein IDs	Protein names	Gene names	Fasta headers	Mol. weight [kDa]	Sequence length	Score	Intensity
P04937	Fibronectin;Anastellin	Fn1	sp|P04937|FINC_RAT Fibronectin OS=Rattus norvegicus OX=10116 GN=Fn1 PE=1 SV=2	272.51	2477	323.31	60408000000
P63259	Actin, cytoplasmic 2;Actin, cytoplasmic 2, N-terminally processed	Actg1	sp|P63259|ACTG_RAT Actin, cytoplasmic 2 OS=Rattus norvegicus OX=10116 GN=Actg1 PE=1 SV=1	41.792	375	276.13	39567000000
Q9EQP5	Prolargin	Prelp	sp|Q9EQP5|PRELP_RAT Prolargin OS=Rattus norvegicus OX=10116 GN=Prelp PE=2 SV=1	43.179	377	128.54	11291000000
Q5XFX0	Transgelin-2	Tagln2	sp|Q5XFX0|TAGL2_RAT Transgelin-2 OS=Rattus norvegicus OX=10116 GN=Tagln2 PE=1 SV=1	22.393	199	107.64	11265000000
P31000;P21807	Vimentin	Vim	sp|P31000|VIME_RAT Vimentin OS=Rattus norvegicus OX=10116 GN=Vim PE=1 SV=2	53.732	466	301.19	10284000000
P70490	Lactadherin	Mfge8	sp|P70490|MFGM_RAT Lactadherin OS=Rattus norvegicus OX=10116 GN=Mfge8 PE=2 SV=1	47.412	427	242.24	9428900000
P16975	SPARC	Sparc	sp|P16975|SPRC_RAT SPARC OS=Rattus norvegicus OX=10116 GN=Sparc PE=1 SV=4	34.296	301	156.9	9378800000
P62630;P62632	Elongation factor 1-alpha 1	Eef1a1	sp|P62630|EF1A1_RAT Elongation factor 1-alpha 1 OS=Rattus norvegicus OX=10116 GN=Eef1a1 PE=2 SV=1	50.113	462	115.75	9256800000
P10960	Sulfated glycoprotein 1	Psap	sp|P10960|SAP_RAT Prosaposin OS=Rattus norvegicus OX=10116 GN=Psap PE=1 SV=1	61.123	554	135.25	8361700000
P11980;P12928	Pyruvate kinase PKM	Pkm	sp|P11980|KPYM_RAT Pyruvate kinase PKM OS=Rattus norvegicus OX=10116 GN=Pkm PE=1 SV=3	57.817	531	201.43	8303400000
P63018	Heat shock cognate 71 kDa protein	Hspa8	sp|P63018|HSP7C_RAT Heat shock cognate 71 kDa protein OS=Rattus norvegicus OX=10116 GN=Hspa8 PE=1 SV=1	70.87	646	241.82	8298600000
P04764;P15429	Alpha-enolase	Eno1	sp|P04764|ENOA_RAT Alpha-enolase OS=Rattus norvegicus OX=10116 GN=Eno1 PE=1 SV=4	47.127	434	203.93	7715600000
O70513	Galectin-3-binding protein	Lgals3bp	sp|O70513|LG3BP_RAT Galectin-3-binding protein OS=Rattus norvegicus OX=10116 GN=Lgals3bp PE=1 SV=2	63.742	574	160.35	6999100000
Q62894	Extracellular matrix protein 1	Ecm1	sp|Q62894|ECM1_RAT Extracellular matrix protein 1 OS=Rattus norvegicus OX=10116 GN=Ecm1 PE=1 SV=2	63.248	562	173.25	6897300000
P02650	Apolipoprotein E	Apoe	sp|P02650|APOE_RAT Apolipoprotein E OS=Rattus norvegicus OX=10116 GN=Apoe PE=1 SV=2	35.753	312	88.053	6554100000
P04639	Apolipoprotein A-I;Proapolipoprotein A-I	Apoa1	sp|P04639|APOA1_RAT Apolipoprotein A-I OS=Rattus norvegicus OX=10116 GN=Apoa1 PE=1 SV=2	30.062	259	94.389	6524600000
P47853	Biglycan	Bgn	sp|P47853|PGS1_RAT Biglycan OS=Rattus norvegicus OX=10116 GN=Bgn PE=1 SV=1	41.706	369	144.18	5662600000
P04797;Q9ESV6	Glyceraldehyde-3-phosphate dehydrogenase	Gapdh	sp|P04797|G3P_RAT Glyceraldehyde-3-phosphate dehydrogenase OS=Rattus norvegicus OX=10116 GN=Gapdh PE=1 SV=3	35.828	333	185.92	5412800000
P10111	Peptidyl-prolyl cis-trans isomerase A;Peptidyl-prolyl cis-trans isomerase A, N-terminally processed	Ppia	sp|P10111|PPIA_RAT Peptidyl-prolyl cis-trans isomerase A OS=Rattus norvegicus OX=10116 GN=Ppia PE=1 SV=2	17.874	164	48.805	4982500000
Q07936	Annexin A2	Anxa2	sp|Q07936|ANXA2_RAT Annexin A2 OS=Rattus norvegicus OX=10116 GN=Anxa2 PE=1 SV=2	38.678	339	152.31	4924100000
P05065;P09117	Fructose-bisphosphate aldolase A	Aldoa	sp|P05065|ALDOA_RAT Fructose-bisphosphate aldolase A OS=Rattus norvegicus OX=10116 GN=Aldoa PE=1 SV=2	39.351	364	151.53	4165400000
Q6P9T8	Tubulin beta-4B chain	Tubb4b	sp|Q6P9T8|TBB4B_RAT Tubulin beta-4B chain OS=Rattus norvegicus OX=10116 GN=Tubb4b PE=1 SV=1	49.8	445	251.08	4147300000
P68136;P68035	Actin, alpha skeletal muscle;Actin, alpha cardiac muscle 1	Acta1;Actc1	sp|P68136|ACTS_RAT Actin, alpha skeletal muscle OS=Rattus norvegicus OX=10116 GN=Acta1 PE=1 SV=1;sp|P68035|ACTC_RAT Actin, alpha cardiac muscle 1 OS=Rattus norvegicus OX=10116 GN=Actc1 PE=2 SV=1	42.051	377	20.524	3989600000
P05371	Clusterin;Clusterin beta chain;Clusterin alpha chain	Clu	sp|P05371|CLUS_RAT Clusterin OS=Rattus norvegicus OX=10116 GN=Clu PE=1 SV=2	51.375	447	137.25	3848600000
Q6P9V9;Q5XIF6	Tubulin alpha-1B chain;Tubulin alpha-4A chain	Tuba1b;Tuba4a	sp|Q6P9V9|TBA1B_RAT Tubulin alpha-1B chain OS=Rattus norvegicus OX=10116 GN=Tuba1b PE=1 SV=1;sp|Q5XIF6|TBA4A_RAT Tubulin alpha-4A chain OS=Rattus norvegicus OX=10116 GN=Tuba4a PE=1 SV=1	50.151	451	153.79	3613800000
Q63083	Nucleobindin-1	Nucb1	sp|Q63083|NUCB1_RAT Nucleobindin-1 OS=Rattus norvegicus OX=10116 GN=Nucb1 PE=1 SV=1	53.506	459	128.38	3568300000
Q9JI85	Nucleobindin-2;Nesfatin-1	Nucb2	sp|Q9JI85|NUCB2_RAT Nucleobindin-2 OS=Rattus norvegicus OX=10116 GN=Nucb2 PE=1 SV=1	50.09	420	197.22	3494300000
P06761	78 kDa glucose-regulated protein	Hspa5	sp|P06761|BIP_RAT Endoplasmic reticulum chaperone BiP OS=Rattus norvegicus OX=10116 GN=Hspa5 PE=1 SV=1	72.346	654	176.17	3383600000
Q9WVJ6		Tgm2	sp|Q9WVJ6|TGM2_RAT Protein-glutamine gamma-glutamyltransferase 2 OS=Rattus norvegicus OX=10116 GN=Tgm2 PE=1 SV=1	76.934	686	141.94	3325100000
P11598	Protein disulfide-isomerase A3	Pdia3	sp|P11598|PDIA3_RAT Protein disulfide-isomerase A3 OS=Rattus norvegicus OX=10116 GN=Pdia3 PE=1 SV=2	56.623	505	123.61	3090700000
Q9QZQ5	Protein NOV homolog	Nov	sp|Q9QZQ5|CCN3_RAT CCN family member 3 OS=Rattus norvegicus OX=10116 GN=Ccn3 PE=1 SV=1	38.509	351	101.91	2969500000
P05197	Elongation factor 2	Eef2	sp|P05197|EF2_RAT Elongation factor 2 OS=Rattus norvegicus OX=10116 GN=Eef2 PE=1 SV=4	95.283	858	156.02	2829700000
P49134	Integrin beta-1	Itgb1	sp|P49134|ITB1_RAT Integrin beta-1 OS=Rattus norvegicus OX=10116 GN=Itgb1 PE=2 SV=1	88.494	799	114.6	2758500000
O35806	Latent-transforming growth factor beta-binding protein 2	Ltbp2	sp|O35806|LTBP2_RAT Latent-transforming growth factor beta-binding protein 2 OS=Rattus norvegicus OX=10116 GN=Ltbp2 PE=1 SV=1	189.87	1764	189.06	2751600000
Q62667	Major vault protein	Mvp	sp|Q62667|MVP_RAT Major vault protein OS=Rattus norvegicus OX=10116 GN=Mvp PE=1 SV=4	95.797	861	214.14	2744700000
P07943	Aldose reductase	Akr1b1	sp|P07943|ALDR_RAT Aldo-keto reductase family 1 member B1 OS=Rattus norvegicus OX=10116 GN=Akr1b1 PE=1 SV=3	35.797	316	95.059	2742900000
Q6QD51	Coiled-coil domain-containing protein 80	Ccdc80	sp|Q6QD51|CCD80_RAT Coiled-coil domain-containing protein 80 OS=Rattus norvegicus OX=10116 GN=Ccdc80 PE=1 SV=1	107.69	949	173.96	2721600000
P70531	Eukaryotic elongation factor 2 kinase	Eef2k	sp|P70531|EF2K_RAT Eukaryotic elongation factor 2 kinase OS=Rattus norvegicus OX=10116 GN=Eef2k PE=1 SV=1	81.488	724	-2	2669000000
P0C6B8	Sushi, von Willebrand factor type A, EGF and pentraxin domain-containing protein 1	Svep1	sp|P0C6B8|SVEP1_RAT Sushi, von Willebrand factor type A, EGF and pentraxin domain-containing protein 1 OS=Rattus norvegicus OX=10116 GN=Svep1 PE=1 SV=1	387.35	3564	313.29	2632300000
O35244	Peroxiredoxin-6	Prdx6	sp|O35244|PRDX6_RAT Peroxiredoxin-6 OS=Rattus norvegicus OX=10116 GN=Prdx6 PE=1 SV=3	24.818	224	106.58	2564900000
P15473	Insulin-like growth factor-binding protein 3	Igfbp3	sp|P15473|IBP3_RAT Insulin-like growth factor-binding protein 3 OS=Rattus norvegicus OX=10116 GN=Igfbp3 PE=1 SV=2	31.68	292	19.635	2360300000
P02454;CON__Q862S4;P05539	Collagen alpha-1(I) chain	Col1a1	sp|P02454|CO1A1_RAT Collagen alpha-1(I) chain OS=Rattus norvegicus OX=10116 GN=Col1a1 PE=1 SV=5	137.95	1453	173.63	2326200000
Q63313	Lipopolysaccharide-binding protein	Lbp	sp|Q63313|LBP_RAT Lipopolysaccharide-binding protein OS=Rattus norvegicus OX=10116 GN=Lbp PE=2 SV=1	53.6	481	69.101	2321800000
P04642;P19629	L-lactate dehydrogenase A chain	Ldha	sp|P04642|LDHA_RAT L-lactate dehydrogenase A chain OS=Rattus norvegicus OX=10116 GN=Ldha PE=1 SV=1	36.45	332	63.008	2212100000
Q00918	Latent-transforming growth factor beta-binding protein 1	Ltbp1	sp|Q00918|LTBP1_RAT Latent-transforming growth factor beta-binding protein 1 OS=Rattus norvegicus OX=10116 GN=Ltbp1 PE=1 SV=1	186.6	1712	282.66	2187100000
P45592	Cofilin-1	Cfl1	sp|P45592|COF1_RAT Cofilin-1 OS=Rattus norvegicus OX=10116 GN=Cfl1 PE=1 SV=3	18.532	166	82.371	2164100000
Q9WTT6	Guanine deaminase	Gda	sp|Q9WTT6|GUAD_RAT Guanine deaminase OS=Rattus norvegicus OX=10116 GN=Gda PE=1 SV=1	51.016	454	120.17	2088100000
P29457	Serpin H1	Serpinh1	sp|P29457|SERPH_RAT Serpin H1 OS=Rattus norvegicus OX=10116 GN=Serpinh1 PE=1 SV=1	46.517	417	88.903	1930900000
P16636	Protein-lysine 6-oxidase	Lox	sp|P16636|LYOX_RAT Protein-lysine 6-oxidase OS=Rattus norvegicus OX=10116 GN=Lox PE=1 SV=2	46.558	411	71.739	1901300000
Q5XHY7	Signal transducing adapter molecule 2	Stam2	sp|Q5XHY7|STAM2_RAT Signal transducing adapter molecule 2 OS=Rattus norvegicus OX=10116 GN=Stam2 PE=2 SV=1	57.159	523	2.2376	1886600000
P82995	Heat shock protein HSP 90-alpha	Hsp90aa1	sp|P82995|HS90A_RAT Heat shock protein HSP 90-alpha OS=Rattus norvegicus OX=10116 GN=Hsp90aa1 PE=1 SV=3	84.814	733	111.68	1842800000
P25113;P16290	Phosphoglycerate mutase 1	Pgam1	sp|P25113|PGAM1_RAT Phosphoglycerate mutase 1 OS=Rattus norvegicus OX=10116 GN=Pgam1 PE=1 SV=4	28.832	254	93.818	1826000000
P00787	Cathepsin B;Cathepsin B light chain;Cathepsin B heavy chain	Ctsb	sp|P00787|CATB_RAT Cathepsin B OS=Rattus norvegicus OX=10116 GN=Ctsb PE=1 SV=2	37.47	339	135.39	1792600000
P11762	Galectin-1	Lgals1	sp|P11762|LEG1_RAT Galectin-1 OS=Rattus norvegicus OX=10116 GN=Lgals1 PE=1 SV=2	14.857	135	70.791	1735200000
Q811A3;Q5U367	Procollagen-lysine,2-oxoglutarate 5-dioxygenase 2	Plod2	sp|Q811A3|PLOD2_RAT Procollagen-lysine,2-oxoglutarate 5-dioxygenase 2 OS=Rattus norvegicus OX=10116 GN=Plod2 PE=2 SV=1	84.541	737	72.679	1711500000
Q9QZK5	Serine protease HTRA1	Htra1	sp|Q9QZK5|HTRA1_RAT Serine protease HTRA1 OS=Rattus norvegicus OX=10116 GN=Htra1 PE=2 SV=1	51.33	480	107.89	1710600000
P16617	Phosphoglycerate kinase 1	Pgk1	sp|P16617|PGK1_RAT Phosphoglycerate kinase 1 OS=Rattus norvegicus OX=10116 GN=Pgk1 PE=1 SV=2	44.538	417	99.938	1679400000
P33436	72 kDa type IV collagenase;PEX	Mmp2	sp|P33436|MMP2_RAT 72 kDa type IV collagenase OS=Rattus norvegicus OX=10116 GN=Mmp2 PE=1 SV=2	74.149	662	156.84	1678300000
Q66HD0	Endoplasmin	Hsp90b1	sp|Q66HD0|ENPL_RAT Endoplasmin OS=Rattus norvegicus OX=10116 GN=Hsp90b1 PE=1 SV=2	92.77	804	114.32	1590700000
Q63716	Peroxiredoxin-1	Prdx1	sp|Q63716|PRDX1_RAT Peroxiredoxin-1 OS=Rattus norvegicus OX=10116 GN=Prdx1 PE=1 SV=1	22.109	199	63.124	1567300000
P48037	Annexin A6	Anxa6	sp|P48037|ANXA6_RAT Annexin A6 OS=Rattus norvegicus OX=10116 GN=Anxa6 PE=1 SV=2	75.753	673	142.16	1529700000
Q62632	Follistatin-related protein 1	Fstl1	sp|Q62632|FSTL1_RAT Follistatin-related protein 1 OS=Rattus norvegicus OX=10116 GN=Fstl1 PE=1 SV=1	34.622	306	122.76	1507800000
P14844	C-C motif chemokine 2	Ccl2	sp|P14844|CCL2_RAT C-C motif chemokine 2 OS=Rattus norvegicus OX=10116 GN=Ccl2 PE=2 SV=1	16.46	148	20.478	1475000000
P02770	Serum albumin	Alb	sp|P02770|ALBU_RAT Albumin OS=Rattus norvegicus OX=10116 GN=Alb PE=1 SV=2	68.73	608	153.78	1454200000
P24268	Cathepsin D;Cathepsin D 12 kDa light chain;Cathepsin D 9 kDa light chain;Cathepsin D 34 kDa heavy chain;Cathepsin D 30 kDa heavy chain	Ctsd	sp|P24268|CATD_RAT Cathepsin D OS=Rattus norvegicus OX=10116 GN=Ctsd PE=1 SV=1	44.68	407	54.507	1405800000
P23928	Alpha-crystallin B chain	Cryab	sp|P23928|CRYAB_RAT Alpha-crystallin B chain OS=Rattus norvegicus OX=10116 GN=Cryab PE=1 SV=1	20.089	175	24.28	1398100000
P68255	14-3-3 protein theta	Ywhaq	sp|P68255|1433T_RAT 14-3-3 protein theta OS=Rattus norvegicus OX=10116 GN=Ywhaq PE=1 SV=1	27.778	245	75.052	1379100000
P39951	Cyclin-dependent kinase 1	Cdk1	sp|P39951|CDK1_RAT Cyclin-dependent kinase 1 OS=Rattus norvegicus OX=10116 GN=Cdk1 PE=1 SV=1	34.134	297	1.5726	1370000000
P07150	Annexin A1	Anxa1	sp|P07150|ANXA1_RAT Annexin A1 OS=Rattus norvegicus OX=10116 GN=Anxa1 PE=1 SV=2	38.829	346	103.54	1358300000
P04785	Protein disulfide-isomerase	P4hb	sp|P04785|PDIA1_RAT Protein disulfide-isomerase OS=Rattus norvegicus OX=10116 GN=P4hb PE=1 SV=2	56.951	509	91.714	1345400000
P69897;CON__ENSEMBL:ENSBTAP00000025008	Tubulin beta-5 chain	Tubb5	sp|P69897|TBB5_RAT Tubulin beta-5 chain OS=Rattus norvegicus OX=10116 GN=Tubb5 PE=1 SV=1	49.67	444	65.354	1306400000
P62804	Histone H4;Osteogenic growth peptide	Hist1h4b	sp|P62804|H4_RAT Histone H4 OS=Rattus norvegicus OX=10116 GN=H4c2 PE=1 SV=2	11.367	103	18.261	1298500000
P58751	Reelin	Reln	sp|P58751|RELN_RAT Reelin OS=Rattus norvegicus OX=10116 GN=Reln PE=2 SV=1	387.53	3462	188.67	1286300000
Q9Z1P2	Alpha-actinin-1	Actn1	sp|Q9Z1P2|ACTN1_RAT Alpha-actinin-1 OS=Rattus norvegicus OX=10116 GN=Actn1 PE=1 SV=1	102.96	892	181.36	1223000000
Q9ERA7	Mesothelin;Megakaryocyte-potentiating factor;Mesothelin, cleaved form	Msln	sp|Q9ERA7|MSLN_RAT Mesothelin OS=Rattus norvegicus OX=10116 GN=Msln PE=2 SV=2	68.882	625	40.521	1202400000
P27605	Hypoxanthine-guanine phosphoribosyltransferase	Hprt1	sp|P27605|HPRT_RAT Hypoxanthine-guanine phosphoribosyltransferase OS=Rattus norvegicus OX=10116 GN=Hprt1 PE=1 SV=1	24.477	218	43.077	1159300000
P13832	Myosin regulatory light chain RLC-A	Rlc-a	sp|P13832|MRLCA_RAT Myosin regulatory light chain RLC-A OS=Rattus norvegicus OX=10116 GN=Rlc-a PE=2 SV=2	19.895	172	88.157	1150000000
Q9ERB4	Versican core protein	Vcan	sp|Q9ERB4|CSPG2_RAT Versican core protein (Fragments) OS=Rattus norvegicus OX=10116 GN=Vcan PE=2 SV=2	300	2738	124.34	1148900000
P02466	Collagen alpha-2(I) chain	Col1a2	sp|P02466|CO1A2_RAT Collagen alpha-2(I) chain OS=Rattus norvegicus OX=10116 GN=Col1a2 PE=1 SV=3	129.56	1372	138.63	1146700000
P34058	Heat shock protein HSP 90-beta	Hsp90ab1	sp|P34058|HS90B_RAT Heat shock protein HSP 90-beta OS=Rattus norvegicus OX=10116 GN=Hsp90ab1 PE=1 SV=4	83.28	724	78.915	1142200000
P97535	Phospholipase A1 member A	Pla1a	sp|P97535|PLA1A_RAT Phospholipase A1 member A OS=Rattus norvegicus OX=10116 GN=Pla1a PE=1 SV=1	50.202	456	119.88	1141900000
P14668	Annexin A5	Anxa5	sp|P14668|ANXA5_RAT Annexin A5 OS=Rattus norvegicus OX=10116 GN=Anxa5 PE=1 SV=3	35.744	319	144.39	1131900000
O70199	UDP-glucose 6-dehydrogenase	Ugdh	sp|O70199|UGDH_RAT UDP-glucose 6-dehydrogenase OS=Rattus norvegicus OX=10116 GN=Ugdh PE=1 SV=1	54.891	493	109.05	1086900000
P07154	Cathepsin L1;Procathepsin L;Cathepsin L1 heavy chain;Cathepsin L1 light chain	Ctsl	sp|P07154|CATL1_RAT Procathepsin L OS=Rattus norvegicus OX=10116 GN=Ctsl PE=1 SV=2	37.66	334	100.71	1077500000
P18418	Calreticulin	Calr	sp|P18418|CALR_RAT Calreticulin OS=Rattus norvegicus OX=10116 GN=Calr PE=1 SV=1	47.995	416	62.622	1075400000
P04906	Glutathione S-transferase P	Gstp1	sp|P04906|GSTP1_RAT Glutathione S-transferase P OS=Rattus norvegicus OX=10116 GN=Gstp1 PE=1 SV=2	23.439	210	41.444	1062600000
P14562	Lysosome-associated membrane glycoprotein 1	Lamp1	sp|P14562|LAMP1_RAT Lysosome-associated membrane glycoprotein 1 OS=Rattus norvegicus OX=10116 GN=Lamp1 PE=1 SV=1	43.969	407	49.197	1022200000
P20961	Plasminogen activator inhibitor 1	Serpine1	sp|P20961|PAI1_RAT Plasminogen activator inhibitor 1 OS=Rattus norvegicus OX=10116 GN=Serpine1 PE=2 SV=1	45.009	402	37.429	998430000
P08649	Complement C4;Complement C4 beta chain;Complement C4 alpha chain;C4a anaphylatoxin;Complement C4 gamma chain	C4	sp|P08649|CO4_RAT Complement C4 OS=Rattus norvegicus OX=10116 GN=C4 PE=1 SV=3	192.16	1737	164.12	984450000
Q6MG61	Chloride intracellular channel protein 1	Clic1	sp|Q6MG61|CLIC1_RAT Chloride intracellular channel protein 1 OS=Rattus norvegicus OX=10116 GN=Clic1 PE=1 SV=1	26.98	241	64.561	984440000
P19804	Nucleoside diphosphate kinase B	Nme2	sp|P19804|NDKB_RAT Nucleoside diphosphate kinase B OS=Rattus norvegicus OX=10116 GN=Nme2 PE=1 SV=1	17.283	152	30.531	983150000
P26376	Interferon-induced transmembrane protein 3	ifitm3	sp|P26376|IFM3_RAT Interferon-induced transmembrane protein 3 OS=Rattus norvegicus OX=10116 GN=ifitm3 PE=2 SV=1	14.971	137	65.757	905230000
P04636	Malate dehydrogenase, mitochondrial	Mdh2	sp|P04636|MDHM_RAT Malate dehydrogenase, mitochondrial OS=Rattus norvegicus OX=10116 GN=Mdh2 PE=1 SV=2	35.683	338	68.041	889820000
Q8VI60	Extracellular sulfatase Sulf-1	Sulf1	sp|Q8VI60|SULF1_RAT Extracellular sulfatase Sulf-1 OS=Rattus norvegicus OX=10116 GN=Sulf1 PE=1 SV=1	100.86	870	67.275	872290000
Q62812;Q63862	Myosin-9	Myh9	sp|Q62812|MYH9_RAT Myosin-9 OS=Rattus norvegicus OX=10116 GN=Myh9 PE=1 SV=3	226.34	1961	234.45	868070000
Q10746	C-X-C motif chemokine 3	Cxcl3	sp|Q10746|CXCL3_RAT C-X-C motif chemokine 3 OS=Rattus norvegicus OX=10116 GN=Cxcl3 PE=1 SV=2	11.109	101	40.656	862390000
P23785	Granulins;Acrogranin;Granulin-1;Granulin-2;Granulin-3;Granulin-4;Granulin-5;Granulin-6;Granulin-7	Grn	sp|P23785|GRN_RAT Progranulin OS=Rattus norvegicus OX=10116 GN=Grn PE=1 SV=3	63.369	588	81.912	861680000
Q6P6T1	Complement C1s subcomponent;Complement C1s subcomponent heavy chain;Complement C1s subcomponent light chain	C1s	sp|Q6P6T1|C1S_RAT Complement C1s subcomponent OS=Rattus norvegicus OX=10116 GN=C1s PE=2 SV=2	77.071	688	102.78	840990000
P63102	14-3-3 protein zeta/delta	Ywhaz	sp|P63102|1433Z_RAT 14-3-3 protein zeta/delta OS=Rattus norvegicus OX=10116 GN=Ywhaz PE=1 SV=1	27.771	245	57.591	840130000
Q64119	Myosin light polypeptide 6	Myl6	sp|Q64119|MYL6_RAT Myosin light polypeptide 6 OS=Rattus norvegicus OX=10116 GN=Myl6 PE=1 SV=3	16.975	151	43.451	832400000
P62963	Profilin-1	Pfn1	sp|P62963|PROF1_RAT Profilin-1 OS=Rattus norvegicus OX=10116 GN=Pfn1 PE=1 SV=2	14.957	140	36.985	832060000
P52944	PDZ and LIM domain protein 1	Pdlim1	sp|P52944|PDLI1_RAT PDZ and LIM domain protein 1 OS=Rattus norvegicus OX=10116 GN=Pdlim1 PE=1 SV=4	35.584	327	107.08	809890000
Q7M0E3	Destrin	Dstn	sp|Q7M0E3|DEST_RAT Destrin OS=Rattus norvegicus OX=10116 GN=Dstn PE=1 SV=3	18.533	165	33.477	799060000
P48500	Triosephosphate isomerase	Tpi1	sp|P48500|TPIS_RAT Triosephosphate isomerase OS=Rattus norvegicus OX=10116 GN=Tpi1 PE=1 SV=2	26.849	249	51.33	783270000
A9UMV8;Q64598;Q4FZT6;Q00728;P0CC09;P0C170;P0C169;P02262	Histone H2A.J;Histone H2A type 1-F;Histone H2A type 3;Histone H2A type 4;Histone H2A type 2-A;Histone H2A type 1-E;Histone H2A type 1-C;Histone H2A type 1	H2afj;Hist2h2aa3	sp|A9UMV8|H2AJ_RAT Histone H2A.J OS=Rattus norvegicus OX=10116 GN=H2aj PE=2 SV=1;sp|Q64598|H2A1F_RAT Histone H2A type 1-F OS=Rattus norvegicus OX=10116 PE=3 SV=3;sp|Q4FZT6|H2A3_RAT Histone H2A type 3 OS=Rattus norvegicus OX=10116 PE=2 SV=3;sp|Q00728|H2A4_R	14.045	129	20.784	782370000
P30121	Metalloproteinase inhibitor 2	Timp2	sp|P30121|TIMP2_RAT Metalloproteinase inhibitor 2 OS=Rattus norvegicus OX=10116 GN=Timp2 PE=1 SV=3	24.356	220	35.329	770350000
O08628	Procollagen C-endopeptidase enhancer 1	Pcolce	sp|O08628|PCOC1_RAT Procollagen C-endopeptidase enhancer 1 OS=Rattus norvegicus OX=10116 GN=Pcolce PE=1 SV=1	50.184	468	64.005	744910000
Q3T1J1	Eukaryotic translation initiation factor 5A-1	Eif5a	sp|Q3T1J1|IF5A1_RAT Eukaryotic translation initiation factor 5A-1 OS=Rattus norvegicus OX=10116 GN=Eif5a PE=1 SV=3	16.832	154	49.216	744440000
P05964	Protein S100-A6	S100a6	sp|P05964|S10A6_RAT Protein S100-A6 OS=Rattus norvegicus OX=10116 GN=S100a6 PE=1 SV=3	10.035	89	4.0821	737510000
P50137	Transketolase	Tkt	sp|P50137|TKT_RAT Transketolase OS=Rattus norvegicus OX=10116 GN=Tkt PE=1 SV=1	67.643	623	71.511	736310000
P08592	Amyloid beta A4 protein;N-APP;Soluble APP-alpha;Soluble APP-beta;C99;Beta-amyloid protein 42;Beta-amyloid protein 40;C83;P3(42);P3(40);C80;Gamma-secretase C-terminal fragment 59;Gamma-secretase C-terminal fragment 57;Gamma-secretase C-terminal fragment 50;C31	App	sp|P08592|A4_RAT Amyloid-beta A4 protein OS=Rattus norvegicus OX=10116 GN=App PE=1 SV=2	86.703	770	54.524	729260000
Q9WU82	Catenin beta-1	Ctnnb1	sp|Q9WU82|CTNB1_RAT Catenin beta-1 OS=Rattus norvegicus OX=10116 GN=Ctnnb1 PE=1 SV=1	85.454	781	6.7942	720070000
Q6AY61	Serine protease 23	Prss23	sp|Q6AY61|PRS23_RAT Serine protease 23 OS=Rattus norvegicus OX=10116 GN=Prss23 PE=2 SV=1	43.159	383	27.919	703300000
P09527	Ras-related protein Rab-7a	Rab7a	sp|P09527|RAB7A_RAT Ras-related protein Rab-7a OS=Rattus norvegicus OX=10116 GN=Rab7a PE=1 SV=2	23.504	207	72.489	688320000
Q9R063	Peroxiredoxin-5, mitochondrial	Prdx5	sp|Q9R063|PRDX5_RAT Peroxiredoxin-5, mitochondrial OS=Rattus norvegicus OX=10116 GN=Prdx5 PE=1 SV=1	22.178	213	52.177	680100000
G3V928		Lrp1	sp|G3V928|LRP1_RAT Prolow-density lipoprotein receptor-related protein 1 OS=Rattus norvegicus OX=10116 GN=Lrp1 PE=1 SV=1	504.88	4545	91.884	670100000
P31232	Transgelin	Tagln	sp|P31232|TAGL_RAT Transgelin OS=Rattus norvegicus OX=10116 GN=Tagln PE=1 SV=2	22.603	201	40.476	669970000
Q8JZQ0	Macrophage colony-stimulating factor 1;Processed macrophage colony-stimulating factor 1	Csf1	sp|Q8JZQ0|CSF1_RAT Macrophage colony-stimulating factor 1 OS=Rattus norvegicus OX=10116 GN=Csf1 PE=1 SV=1	62.186	566	37.533	651020000
P16086	Spectrin alpha chain, non-erythrocytic 1	Sptan1	sp|P16086|SPTN1_RAT Spectrin alpha chain, non-erythrocytic 1 OS=Rattus norvegicus OX=10116 GN=Sptan1 PE=1 SV=2	284.63	2472	137.21	648550000
P62260	14-3-3 protein epsilon	Ywhae	sp|P62260|1433E_RAT 14-3-3 protein epsilon OS=Rattus norvegicus OX=10116 GN=Ywhae PE=1 SV=1	29.174	255	33.045	627280000
P0DP31;P0DP30;P0DP29;Q5U206			sp|P0DP31|CALM3_RAT Calmodulin-3 OS=Rattus norvegicus OX=10116 GN=Calm3 PE=1 SV=1;sp|P0DP30|CALM2_RAT Calmodulin-2 OS=Rattus norvegicus OX=10116 GN=Calm2 PE=1 SV=1;sp|P0DP29|CALM1_RAT Calmodulin-1 OS=Rattus norvegicus OX=10116 GN=Calm1 PE=1 SV=1	16.837	149	41.949	609870000
P50399	Rab GDP dissociation inhibitor beta	Gdi2	sp|P50399|GDIB_RAT Rab GDP dissociation inhibitor beta OS=Rattus norvegicus OX=10116 GN=Gdi2 PE=1 SV=2	50.537	445	97.864	609260000
A2RUV9	Adipocyte enhancer-binding protein 1	Aebp1	sp|A2RUV9|AEBP1_RAT Adipocyte enhancer-binding protein 1 OS=Rattus norvegicus OX=10116 GN=Aebp1 PE=2 SV=1	128.06	1128	66.549	603660000
O08557;Q6MG60	N(G),N(G)-dimethylarginine dimethylaminohydrolase 1	Ddah1	sp|O08557|DDAH1_RAT N(G),N(G)-dimethylarginine dimethylaminohydrolase 1 OS=Rattus norvegicus OX=10116 GN=Ddah1 PE=1 SV=3	31.426	285	49.429	603590000
P62329	Thymosin beta-4;Hematopoietic system regulatory peptide	Tmsb4x	sp|P62329|TYB4_RAT Thymosin beta-4 OS=Rattus norvegicus OX=10116 GN=Tmsb4x PE=1 SV=2	5.0526	44	25.5	602280000
O35763;P31977	Moesin	Msn	sp|O35763|MOES_RAT Moesin OS=Rattus norvegicus OX=10116 GN=Msn PE=1 SV=3	67.738	577	50.714	601130000
P02793;Q7TP54	Ferritin light chain 1;Protein FAM65B	Ftl1;Fam65b	sp|P02793|FRIL1_RAT Ferritin light chain 1 OS=Rattus norvegicus OX=10116 GN=Ftl1 PE=1 SV=3;sp|Q7TP54|RIPR2_RAT Rho family-interacting cell polarization regulator 2 OS=Rattus norvegicus OX=10116 GN=Ripor2 PE=1 SV=1	20.748	183	47.902	590980000
P14841	Cystatin-C	Cst3	sp|P14841|CYTC_RAT Cystatin-C OS=Rattus norvegicus OX=10116 GN=Cst3 PE=1 SV=2	15.437	140	13.628	582100000
P46462	Transitional endoplasmic reticulum ATPase	Vcp	sp|P46462|TERA_RAT Transitional endoplasmic reticulum ATPase OS=Rattus norvegicus OX=10116 GN=Vcp PE=1 SV=3	89.348	806	72.421	570560000
P07335	Creatine kinase B-type	Ckb	sp|P07335|KCRB_RAT Creatine kinase B-type OS=Rattus norvegicus OX=10116 GN=Ckb PE=1 SV=2	42.725	381	75.751	569230000
Q6P7S1	Acid ceramidase	Asah1	sp|Q6P7S1|ASAH1_RAT Acid ceramidase OS=Rattus norvegicus OX=10116 GN=Asah1 PE=1 SV=1	44.443	394	42.122	561330000
Q5XIE8	Integral membrane protein 2B;BRI2, membrane form;BRI2 intracellular domain;BRI2C, soluble form;Bri23 peptide	Itm2b	sp|Q5XIE8|ITM2B_RAT Integral membrane protein 2B OS=Rattus norvegicus OX=10116 GN=Itm2b PE=1 SV=1	30.314	266	42.482	559840000
P16391;P15978	RT1 class I histocompatibility antigen, AA alpha chain		sp|P16391|HA12_RAT RT1 class I histocompatibility antigen, AA alpha chain OS=Rattus norvegicus OX=10116 PE=1 SV=2	41.83	371	26.285	558630000
Q00715;Q00729	Histone H2B type 1		sp|Q00715|H2B1_RAT Histone H2B type 1 OS=Rattus norvegicus OX=10116 PE=1 SV=2	13.99	125	11.55	555390000
Q05030	Platelet-derived growth factor receptor beta	Pdgfrb	sp|Q05030|PGFRB_RAT Platelet-derived growth factor receptor beta OS=Rattus norvegicus OX=10116 GN=Pdgfrb PE=2 SV=2	122.83	1097	62.739	552800000
P68511	14-3-3 protein eta	Ywhah	sp|P68511|1433F_RAT 14-3-3 protein eta OS=Rattus norvegicus OX=10116 GN=Ywhah PE=1 SV=2	28.211	246	63.673	550660000
Q68FR9	Elongation factor 1-delta	Eef1d	sp|Q68FR9|EF1D_RAT Elongation factor 1-delta OS=Rattus norvegicus OX=10116 GN=Eef1d PE=1 SV=2	31.33	281	46.426	544120000
P09495	Tropomyosin alpha-4 chain	Tpm4	sp|P09495|TPM4_RAT Tropomyosin alpha-4 chain OS=Rattus norvegicus OX=10116 GN=Tpm4 PE=1 SV=3	28.509	248	38.02	533830000
Q63081	Protein disulfide-isomerase A6	Pdia6	sp|Q63081|PDIA6_RAT Protein disulfide-isomerase A6 OS=Rattus norvegicus OX=10116 GN=Pdia6 PE=1 SV=2	48.173	440	62.96	532230000
Q3MIE4	Synaptic vesicle membrane protein VAT-1 homolog	Vat1	sp|Q3MIE4|VAT1_RAT Synaptic vesicle membrane protein VAT-1 homolog OS=Rattus norvegicus OX=10116 GN=Vat1 PE=1 SV=1	43.118	404	44.875	531270000
P38983	40S ribosomal protein SA	Rpsa	sp|P38983|RSSA_RAT 40S ribosomal protein SA OS=Rattus norvegicus OX=10116 GN=Rpsa PE=1 SV=3	32.824	295	57.31	529150000
P42893	Endothelin-converting enzyme 1	Ece1	sp|P42893|ECE1_RAT Endothelin-converting enzyme 1 OS=Rattus norvegicus OX=10116 GN=Ece1 PE=1 SV=2	86.125	762	53.35	521280000
O55004	Ribonuclease 4	Rnase4	sp|O55004|RNAS4_RAT Ribonuclease 4 OS=Rattus norvegicus OX=10116 GN=Rnase4 PE=1 SV=1	16.903	147	51.346	511900000
Q5RJP0	Aldose reductase-related protein 1	Akr1b7	sp|Q5RJP0|ALD1_RAT Aldo-keto reductase family 1 member B7 OS=Rattus norvegicus OX=10116 GN=Akr1b7 PE=1 SV=1	36.121	316	18.445	511110000
Q920A6	Retinoid-inducible serine carboxypeptidase	Scpep1	sp|Q920A6|RISC_RAT Retinoid-inducible serine carboxypeptidase OS=Rattus norvegicus OX=10116 GN=Scpep1 PE=2 SV=1	51.174	452	28.4	505710000
P35213	14-3-3 protein beta/alpha;14-3-3 protein beta/alpha, N-terminally processed	Ywhab	sp|P35213|1433B_RAT 14-3-3 protein beta/alpha OS=Rattus norvegicus OX=10116 GN=Ywhab PE=1 SV=3	28.054	246	73.3	504480000
P62982;P62986;P0CG51;Q63429	Ubiquitin-40S ribosomal protein S27a;Ubiquitin;40S ribosomal protein S27a;Ubiquitin-60S ribosomal protein L40;Ubiquitin;60S ribosomal protein L40;Polyubiquitin-B;Ubiquitin;Polyubiquitin-C;Ubiquitin;Ubiquitin-related	Rps27a;Uba52;Ubb;Ubc	sp|P62982|RS27A_RAT Ubiquitin-40S ribosomal protein S27a OS=Rattus norvegicus OX=10116 GN=Rps27a PE=1 SV=2;sp|P62986|RL40_RAT Ubiquitin-60S ribosomal protein L40 OS=Rattus norvegicus OX=10116 GN=Uba52 PE=1 SV=2;sp|P0CG51|UBB_RAT Polyubiquitin-B OS=Rattus n	17.951	156	25.432	494840000
P14423	Phospholipase A2, membrane associated	Pla2g2a	sp|P14423|PA2GA_RAT Phospholipase A2, membrane associated OS=Rattus norvegicus OX=10116 GN=Pla2g2a PE=1 SV=2	16.294	146	53.531	491820000
Q68FR6	Elongation factor 1-gamma	Eef1g	sp|Q68FR6|EF1G_RAT Elongation factor 1-gamma OS=Rattus norvegicus OX=10116 GN=Eef1g PE=2 SV=3	50.06	437	49.152	490900000
P85968	6-phosphogluconate dehydrogenase, decarboxylating	Pgd	sp|P85968|6PGD_RAT 6-phosphogluconate dehydrogenase, decarboxylating OS=Rattus norvegicus OX=10116 GN=Pgd PE=1 SV=1	53.236	483	55.58	489440000
Q9R1E9	Connective tissue growth factor	Ctgf	sp|Q9R1E9|CCN2_RAT CCN family member 2 OS=Rattus norvegicus OX=10116 GN=Ccn2 PE=2 SV=1	37.756	347	31.051	477430000
P12346	Serotransferrin	Tf	sp|P12346|TRFE_RAT Serotransferrin OS=Rattus norvegicus OX=10116 GN=Tf PE=1 SV=3	76.394	698	70.968	463000000
P63039	60 kDa heat shock protein, mitochondrial	Hspd1	sp|P63039|CH60_RAT 60 kDa heat shock protein, mitochondrial OS=Rattus norvegicus OX=10116 GN=Hspd1 PE=1 SV=1	60.955	573	89.438	462880000
Q9QXQ0	Alpha-actinin-4	Actn4	sp|Q9QXQ0|ACTN4_RAT Alpha-actinin-4 OS=Rattus norvegicus OX=10116 GN=Actn4 PE=1 SV=2	104.91	911	86.79	457500000
P05942	Protein S100-A4	S100a4	sp|P05942|S10A4_RAT Protein S100-A4 OS=Rattus norvegicus OX=10116 GN=S100a4 PE=2 SV=1	11.776	101	12.642	446310000
Q8R491	EH domain-containing protein 3	Ehd3	sp|Q8R491|EHD3_RAT EH domain-containing protein 3 OS=Rattus norvegicus OX=10116 GN=Ehd3 PE=1 SV=2	60.79	535	43.557	443250000
P31044	Phosphatidylethanolamine-binding protein 1;Hippocampal cholinergic neurostimulating peptide	Pebp1	sp|P31044|PEBP1_RAT Phosphatidylethanolamine-binding protein 1 OS=Rattus norvegicus OX=10116 GN=Pebp1 PE=1 SV=3	20.801	187	56.79	432120000
P09006	Serine protease inhibitor A3N	Serpina3n	sp|P09006|SPA3N_RAT Serine protease inhibitor A3N OS=Rattus norvegicus OX=10116 GN=Serpina3n PE=1 SV=3	46.651	418	59.297	432010000
P19132	Ferritin heavy chain;Ferritin heavy chain, N-terminally processed	Fth1	sp|P19132|FRIH_RAT Ferritin heavy chain OS=Rattus norvegicus OX=10116 GN=Fth1 PE=1 SV=3	21.126	182	34.107	431800000
Q6TMA8	Angiopoietin-related protein 4	Angptl4	sp|Q6TMA8|ANGL4_RAT Angiopoietin-related protein 4 OS=Rattus norvegicus OX=10116 GN=Angptl4 PE=1 SV=1	44.95	405	58.008	419310000
P62243	40S ribosomal protein S8	Rps8	sp|P62243|RS8_RAT 40S ribosomal protein S8 OS=Rattus norvegicus OX=10116 GN=Rps8 PE=1 SV=2	24.205	208	37.797	414890000
P11232	Thioredoxin	Txn	sp|P11232|THIO_RAT Thioredoxin OS=Rattus norvegicus OX=10116 GN=Txn PE=1 SV=2	11.673	105	10.299	413290000
P28648	CD63 antigen	Cd63	sp|P28648|CD63_RAT CD63 antigen OS=Rattus norvegicus OX=10116 GN=Cd63 PE=1 SV=2	25.698	238	9.2304	413220000
P14669	Annexin A3	Anxa3	sp|P14669|ANXA3_RAT Annexin A3 OS=Rattus norvegicus OX=10116 GN=Anxa3 PE=1 SV=4	36.363	324	49.013	408820000
Q9Z0W7;Q811Q2	Chloride intracellular channel protein 4	Clic4	sp|Q9Z0W7|CLIC4_RAT Chloride intracellular channel protein 4 OS=Rattus norvegicus OX=10116 GN=Clic4 PE=1 SV=3	28.633	253	59.295	408450000
Q08163	Adenylyl cyclase-associated protein 1	Cap1	sp|Q08163|CAP1_RAT Adenylyl cyclase-associated protein 1 OS=Rattus norvegicus OX=10116 GN=Cap1 PE=1 SV=3	51.588	474	47.499	404310000
P61589;P62747	Transforming protein RhoA	Rhoa	sp|P61589|RHOA_RAT Transforming protein RhoA OS=Rattus norvegicus OX=10116 GN=Rhoa PE=1 SV=1	21.782	193	30.274	402660000
P23358	60S ribosomal protein L12	Rpl12	sp|P23358|RL12_RAT 60S ribosomal protein L12 OS=Rattus norvegicus OX=10116 GN=Rpl12 PE=2 SV=1	17.845	165	36.365	402220000
P04904;P46418;Q6AXY0	Glutathione S-transferase alpha-3	Gsta3	sp|P04904|GSTA3_RAT Glutathione S-transferase alpha-3 OS=Rattus norvegicus OX=10116 GN=Gsta3 PE=1 SV=3	25.319	221	25.929	402080000
O70156	Oxidized low-density lipoprotein receptor 1;Oxidized low-density lipoprotein receptor 1, soluble form	Olr1	sp|O70156|OLR1_RAT Oxidized low-density lipoprotein receptor 1 OS=Rattus norvegicus OX=10116 GN=Olr1 PE=2 SV=1	41.89	364	56.254	398430000
P10719	ATP synthase subunit beta, mitochondrial	Atp5b	sp|P10719|ATPB_RAT ATP synthase subunit beta, mitochondrial OS=Rattus norvegicus OX=10116 GN=Atp5f1b PE=1 SV=2	56.353	529	51.181	394130000
Q62745	CD81 antigen	Cd81	sp|Q62745|CD81_RAT CD81 antigen OS=Rattus norvegicus OX=10116 GN=Cd81 PE=1 SV=1	25.888	236	37.999	386580000
Q6LED0;P84245	Histone H3.1;Histone H3.3	H3f3b	sp|Q6LED0|H31_RAT Histone H3.1 OS=Rattus norvegicus OX=10116 PE=1 SV=3;sp|P84245|H33_RAT Histone H3.3 OS=Rattus norvegicus OX=10116 GN=H3-3b PE=1 SV=2	15.404	136	3.1926	378860000
P27952	40S ribosomal protein S2	Rps2	sp|P27952|RS2_RAT 40S ribosomal protein S2 OS=Rattus norvegicus OX=10116 GN=Rps2 PE=1 SV=1	31.231	293	22.511	376480000
Q9JI92	Syntenin-1	Sdcbp	sp|Q9JI92|SDCB1_RAT Syntenin-1 OS=Rattus norvegicus OX=10116 GN=Sdcbp PE=1 SV=1	32.423	300	59.443	371440000
Q6AXS4	Renin receptor	Atp6ap2	sp|Q6AXS4|RENR_RAT Renin receptor OS=Rattus norvegicus OX=10116 GN=Atp6ap2 PE=1 SV=1	39.081	350	47.097	371230000
P21588	5-nucleotidase	Nt5e	sp|P21588|5NTD_RAT 5-nucleotidase OS=Rattus norvegicus OX=10116 GN=Nt5e PE=1 SV=1	63.968	576	66.036	368210000
Q9QZA2	Programmed cell death 6-interacting protein	Pdcd6ip	sp|Q9QZA2|PDC6I_RAT Programmed cell death 6-interacting protein OS=Rattus norvegicus OX=10116 GN=Pdcd6ip PE=1 SV=2	96.63	873	75.799	363220000
P07632	Superoxide dismutase [Cu-Zn]	Sod1	sp|P07632|SODC_RAT Superoxide dismutase [Cu-Zn] OS=Rattus norvegicus OX=10116 GN=Sod1 PE=1 SV=2	15.911	154	16.573	361860000
P00786	Pro-cathepsin H;Cathepsin H mini chain;Cathepsin H;Cathepsin H heavy chain;Cathepsin H light chain	Ctsh	sp|P00786|CATH_RAT Pro-cathepsin H OS=Rattus norvegicus OX=10116 GN=Ctsh PE=1 SV=1	37.104	333	25.964	360840000
O88989	Malate dehydrogenase, cytoplasmic	Mdh1	sp|O88989|MDHC_RAT Malate dehydrogenase, cytoplasmic OS=Rattus norvegicus OX=10116 GN=Mdh1 PE=1 SV=3	36.483	334	44.685	356720000
P24368	Peptidyl-prolyl cis-trans isomerase B	Ppib	sp|P24368|PPIB_RAT Peptidyl-prolyl cis-trans isomerase B OS=Rattus norvegicus OX=10116 GN=Ppib PE=1 SV=3	23.802	216	26.83	349410000
D3ZHA0	Filamin-C	Flnc	sp|D3ZHA0|FLNC_RAT Filamin-C OS=Rattus norvegicus OX=10116 GN=Flnc PE=1 SV=1	290.98	2726	24.538	342450000
Q9EQV6	Tripeptidyl-peptidase 1	Tpp1	sp|Q9EQV6|TPP1_RAT Tripeptidyl-peptidase 1 OS=Rattus norvegicus OX=10116 GN=Tpp1 PE=1 SV=1	61.332	563	25.967	342080000
O88280	Slit homolog 3 protein	Slit3	sp|O88280|SLIT3_RAT Slit homolog 3 protein OS=Rattus norvegicus OX=10116 GN=Slit3 PE=2 SV=1	167.77	1523	107.65	340770000
P22985	Xanthine dehydrogenase/oxidase;Xanthine dehydrogenase;Xanthine oxidase	Xdh	sp|P22985|XDH_RAT Xanthine dehydrogenase/oxidase OS=Rattus norvegicus OX=10116 GN=Xdh PE=1 SV=3	146.24	1331	67.392	340610000
P26772	10 kDa heat shock protein, mitochondrial	Hspe1	sp|P26772|CH10_RAT 10 kDa heat shock protein, mitochondrial OS=Rattus norvegicus OX=10116 GN=Hspe1 PE=1 SV=3	10.902	102	11.364	339880000
P85972	Vinculin	Vcl	sp|P85972|VINC_RAT Vinculin OS=Rattus norvegicus OX=10116 GN=Vcl PE=1 SV=1	116.61	1066	90.423	339410000
P02401	60S acidic ribosomal protein P2	Rplp2	sp|P02401|RLA2_RAT 60S acidic ribosomal protein P2 OS=Rattus norvegicus OX=10116 GN=Rplp2 PE=1 SV=2	11.692	115	20.693	338960000
D3ZW55	Inosine triphosphate pyrophosphatase	Itpa	sp|D3ZW55|ITPA_RAT Inosine triphosphate pyrophosphatase OS=Rattus norvegicus OX=10116 GN=Itpa PE=3 SV=1	21.927	198	59.327	331670000
P14095	Growth-regulated alpha protein	Cxcl1	sp|P14095|GROA_RAT Growth-regulated alpha protein OS=Rattus norvegicus OX=10116 GN=Cxcl1 PE=1 SV=2	10.249	96	10.192	331650000
Q01986;P36506	Dual specificity mitogen-activated protein kinase kinase 1	Map2k1	sp|Q01986|MP2K1_RAT Dual specificity mitogen-activated protein kinase kinase 1 OS=Rattus norvegicus OX=10116 GN=Map2k1 PE=1 SV=2	43.465	393	13.148	329920000
P47942	Dihydropyrimidinase-related protein 2	Dpysl2	sp|P47942|DPYL2_RAT Dihydropyrimidinase-related protein 2 OS=Rattus norvegicus OX=10116 GN=Dpysl2 PE=1 SV=1	62.277	572	53.01	329480000
Q9QZA6	CD151 antigen	Cd151	sp|Q9QZA6|CD151_RAT CD151 antigen OS=Rattus norvegicus OX=10116 GN=Cd151 PE=1 SV=2	28.355	253	11.754	328650000
Q4V8H8	EH domain-containing protein 2	Ehd2	sp|Q4V8H8|EHD2_RAT EH domain-containing protein 2 OS=Rattus norvegicus OX=10116 GN=Ehd2 PE=1 SV=1	61.237	543	23.922	325880000
P11442	Clathrin heavy chain 1	Cltc	sp|P11442|CLH1_RAT Clathrin heavy chain 1 OS=Rattus norvegicus OX=10116 GN=Cltc PE=1 SV=3	191.6	1675	88.491	314870000
P63245	Guanine nucleotide-binding protein subunit beta-2-like 1;Guanine nucleotide-binding protein subunit beta-2-like 1, N-terminally processed	Gnb2l1	sp|P63245|RACK1_RAT Receptor of activated protein C kinase 1 OS=Rattus norvegicus OX=10116 GN=Rack1 PE=1 SV=3	35.076	317	45.031	313960000
Q5XIM9	T-complex protein 1 subunit beta	Cct2	sp|Q5XIM9|TCPB_RAT T-complex protein 1 subunit beta OS=Rattus norvegicus OX=10116 GN=Cct2 PE=1 SV=3	57.458	535	64.796	313130000
Q6P767	Pituitary tumor-transforming gene 1 protein-interacting protein	Pttg1ip	sp|Q6P767|PTTG_RAT Pituitary tumor-transforming gene 1 protein-interacting protein OS=Rattus norvegicus OX=10116 GN=Pttg1ip PE=2 SV=1	19.9	174	4.904	309300000
P01830	Thy-1 membrane glycoprotein	Thy1	sp|P01830|THY1_RAT Thy-1 membrane glycoprotein OS=Rattus norvegicus OX=10116 GN=Thy1 PE=1 SV=1	18.172	161	22.992	307730000
Q794F9	4F2 cell-surface antigen heavy chain	Slc3a2	sp|Q794F9|4F2_RAT 4F2 cell-surface antigen heavy chain OS=Rattus norvegicus OX=10116 GN=Slc3a2 PE=1 SV=1	58.071	527	45.15	302790000
P62959	Histidine triad nucleotide-binding protein 1	Hint1	sp|P62959|HINT1_RAT Histidine triad nucleotide-binding protein 1 OS=Rattus norvegicus OX=10116 GN=Hint1 PE=1 SV=5	13.777	126	28.349	300210000
P61983	14-3-3 protein gamma;14-3-3 protein gamma, N-terminally processed	Ywhag	sp|P61983|1433G_RAT 14-3-3 protein gamma OS=Rattus norvegicus OX=10116 GN=Ywhag PE=1 SV=2	28.302	247	50.399	293680000
P55053	Fatty acid-binding protein, epidermal	Fabp5	sp|P55053|FABP5_RAT Fatty acid-binding protein 5 OS=Rattus norvegicus OX=10116 GN=Fabp5 PE=1 SV=3	15.059	135	30.351	292920000
P02680	Fibrinogen gamma chain	Fgg	sp|P02680|FIBG_RAT Fibrinogen gamma chain OS=Rattus norvegicus OX=10116 GN=Fgg PE=1 SV=3	50.632	445	47.974	291580000
P01946	Hemoglobin subunit alpha-1/2	Hba1	sp|P01946|HBA_RAT Hemoglobin subunit alpha-1/2 OS=Rattus norvegicus OX=10116 GN=Hba1 PE=1 SV=3	15.328	142	4.3919	291520000
O35509;P62494	Ras-related protein Rab-11B;Ras-related protein Rab-11A	Rab11b;Rab11a	sp|O35509|RB11B_RAT Ras-related protein Rab-11B OS=Rattus norvegicus OX=10116 GN=Rab11b PE=1 SV=4;sp|P62494|RB11A_RAT Ras-related protein Rab-11A OS=Rattus norvegicus OX=10116 GN=Rab11a PE=1 SV=3	24.488	218	23.491	285170000
P23593	Apolipoprotein D	Apod	sp|P23593|APOD_RAT Apolipoprotein D OS=Rattus norvegicus OX=10116 GN=Apod PE=1 SV=1	21.635	189	1.5101	282760000
P29315	Ribonuclease inhibitor	Rnh1	sp|P29315|RINI_RAT Ribonuclease inhibitor OS=Rattus norvegicus OX=10116 GN=Rnh1 PE=1 SV=2	49.974	456	57.305	281190000
Q62636;P62836	Ras-related protein Rap-1b;Ras-related protein Rap-1A	Rap1b;Rap1a	sp|Q62636|RAP1B_RAT Ras-related protein Rap-1b OS=Rattus norvegicus OX=10116 GN=Rap1b PE=1 SV=2;sp|P62836|RAP1A_RAT Ras-related protein Rap-1A OS=Rattus norvegicus OX=10116 GN=Rap1a PE=1 SV=1	20.798	184	41.993	280650000
P08460	Nidogen-1	Nid1	sp|P08460|NID1_RAT Nidogen-1 (Fragment) OS=Rattus norvegicus OX=10116 GN=Nid1 PE=1 SV=2	35.661	324	38.355	280400000
P62909	40S ribosomal protein S3	Rps3	sp|P62909|RS3_RAT 40S ribosomal protein S3 OS=Rattus norvegicus OX=10116 GN=Rps3 PE=1 SV=1	26.674	243	24.615	276290000
P63324	40S ribosomal protein S12	Rps12	sp|P63324|RS12_RAT 40S ribosomal protein S12 OS=Rattus norvegicus OX=10116 GN=Rps12 PE=1 SV=2	14.525	132	12.429	275860000
P09895	60S ribosomal protein L5	Rpl5	sp|P09895|RL5_RAT 60S ribosomal protein L5 OS=Rattus norvegicus OX=10116 GN=Rpl5 PE=1 SV=3	34.458	297	17.179	271610000
P47860;P47858	ATP-dependent 6-phosphofructokinase, platelet type	Pfkp	sp|P47860|PFKAP_RAT ATP-dependent 6-phosphofructokinase, platelet type OS=Rattus norvegicus OX=10116 GN=Pfkp PE=1 SV=2	85.719	788	83.985	270700000
Q8CFN2	Cell division control protein 42 homolog	Cdc42	sp|Q8CFN2|CDC42_RAT Cell division control protein 42 homolog OS=Rattus norvegicus OX=10116 GN=Cdc42 PE=1 SV=2	21.258	191	13.938	269560000
P29314	40S ribosomal protein S9	Rps9	sp|P29314|RS9_RAT 40S ribosomal protein S9 OS=Rattus norvegicus OX=10116 GN=Rps9 PE=1 SV=4	22.591	194	8.8265	268730000
P50503	Hsc70-interacting protein	St13	sp|P50503|F10A1_RAT Hsc70-interacting protein OS=Rattus norvegicus OX=10116 GN=St13 PE=1 SV=1	41.279	368	21.55	268400000
Q6RUV5;Q9JJL4	Ras-related C3 botulinum toxin substrate 1	Rac1	sp|Q6RUV5|RAC1_RAT Ras-related C3 botulinum toxin substrate 1 OS=Rattus norvegicus OX=10116 GN=Rac1 PE=1 SV=1	21.45	192	12.458	266810000
P37397	Calponin-3	Cnn3	sp|P37397|CNN3_RAT Calponin-3 OS=Rattus norvegicus OX=10116 GN=Cnn3 PE=1 SV=1	36.434	330	19.861	265540000
P05943	Protein S100-A10	S100a10	sp|P05943|S10AA_RAT Protein S100-A10 OS=Rattus norvegicus OX=10116 GN=S100a10 PE=1 SV=2	11.075	95	27.208	264910000
O35783	Calumenin	Calu	sp|O35783|CALU_RAT Calumenin OS=Rattus norvegicus OX=10116 GN=Calu PE=1 SV=1	36.996	315	35.364	263990000
Q5RKI0	WD repeat-containing protein 1	Wdr1	sp|Q5RKI0|WDR1_RAT WD repeat-containing protein 1 OS=Rattus norvegicus OX=10116 GN=Wdr1 PE=1 SV=3	66.181	606	58.312	262980000
Q9Z1Y3	Cadherin-2	Cdh2	sp|Q9Z1Y3|CADH2_RAT Cadherin-2 OS=Rattus norvegicus OX=10116 GN=Cdh2 PE=1 SV=1	99.685	906	62.592	260770000
P06685;P06687;P06686;Q64541;P09626;P54708	Sodium/potassium-transporting ATPase subunit alpha-1	Atp1a1	sp|P06685|AT1A1_RAT Sodium/potassium-transporting ATPase subunit alpha-1 OS=Rattus norvegicus OX=10116 GN=Atp1a1 PE=1 SV=1	113.05	1023	39.533	259390000
P62828;Q8K586	GTP-binding nuclear protein Ran;GTP-binding nuclear protein Ran, testis-specific isoform	Ran;Rasl2-9	sp|P62828|RAN_RAT GTP-binding nuclear protein Ran OS=Rattus norvegicus OX=10116 GN=Ran PE=1 SV=3;sp|Q8K586|RANT_RAT GTP-binding nuclear protein Ran, testis-specific isoform OS=Rattus norvegicus OX=10116 GN=Rasl2-9 PE=2 SV=1	24.423	216	17.221	255470000
P30120	Metalloproteinase inhibitor 1	Timp1	sp|P30120|TIMP1_RAT Metalloproteinase inhibitor 1 OS=Rattus norvegicus OX=10116 GN=Timp1 PE=1 SV=2	23.793	217	29.964	253880000
P42930	Heat shock protein beta-1	Hspb1	sp|P42930|HSPB1_RAT Heat shock protein beta-1 OS=Rattus norvegicus OX=10116 GN=Hspb1 PE=1 SV=1	22.892	206	30.011	253490000
P84079;P61206;P84082;P84083	ADP-ribosylation factor 1;ADP-ribosylation factor 3;ADP-ribosylation factor 2;ADP-ribosylation factor 5	Arf1;Arf3;Arf2;Arf5	sp|P84079|ARF1_RAT ADP-ribosylation factor 1 OS=Rattus norvegicus OX=10116 GN=Arf1 PE=1 SV=2;sp|P61206|ARF3_RAT ADP-ribosylation factor 3 OS=Rattus norvegicus OX=10116 GN=Arf3 PE=2 SV=2;sp|P84082|ARF2_RAT ADP-ribosylation factor 2 OS=Rattus norvegicus OX=1	20.697	181	22.385	249950000
P08699	Galectin-3	Lgals3	sp|P08699|LEG3_RAT Galectin-3 OS=Rattus norvegicus OX=10116 GN=Lgals3 PE=1 SV=4	27.201	262	27.038	248460000
P63029	Translationally-controlled tumor protein	Tpt1	sp|P63029|TCTP_RAT Translationally-controlled tumor protein OS=Rattus norvegicus OX=10116 GN=Tpt1 PE=1 SV=1	19.462	172	10.393	247410000
P41562	Isocitrate dehydrogenase [NADP] cytoplasmic	Idh1	sp|P41562|IDHC_RAT Isocitrate dehydrogenase [NADP] cytoplasmic OS=Rattus norvegicus OX=10116 GN=Idh1 PE=1 SV=1	46.734	414	24.492	243470000
P47727	Carbonyl reductase [NADPH] 1	Cbr1	sp|P47727|CBR1_RAT Carbonyl reductase [NADPH] 1 OS=Rattus norvegicus OX=10116 GN=Cbr1 PE=1 SV=2	30.578	277	21.12	243220000
P49242	40S ribosomal protein S3a;40S ribosomal protein S3b	Rps3a	sp|P49242|RS3A_RAT 40S ribosomal protein S3a OS=Rattus norvegicus OX=10116 GN=Rps3a PE=1 SV=2	29.945	264	13.071	242690000
Q66X93	Staphylococcal nuclease domain-containing protein 1	Snd1	sp|Q66X93|SND1_RAT Staphylococcal nuclease domain-containing protein 1 OS=Rattus norvegicus OX=10116 GN=Snd1 PE=1 SV=1	101.95	909	34.013	237340000
P48675;P19527;P12839	Desmin	Des	sp|P48675|DESM_RAT Desmin OS=Rattus norvegicus OX=10116 GN=Des PE=1 SV=2	53.456	469	41.081	237280000
Q5PQL7	Integral membrane protein 2C;CT-BRI3	Itm2c	sp|Q5PQL7|ITM2C_RAT Integral membrane protein 2C OS=Rattus norvegicus OX=10116 GN=Itm2c PE=1 SV=1	30.48	269	22.887	235300000
P45479	Palmitoyl-protein thioesterase 1	Ppt1	sp|P45479|PPT1_RAT Palmitoyl-protein thioesterase 1 OS=Rattus norvegicus OX=10116 GN=Ppt1 PE=1 SV=1	34.455	306	22.116	231850000
P40190	Interleukin-6 receptor subunit beta	Il6st	sp|P40190|IL6RB_RAT Interleukin-6 receptor subunit beta OS=Rattus norvegicus OX=10116 GN=Il6st PE=1 SV=1	102.45	918	69.742	230850000
Q6AYC4	Macrophage-capping protein	Capg	sp|Q6AYC4|CAPG_RAT Macrophage-capping protein OS=Rattus norvegicus OX=10116 GN=Capg PE=1 SV=1	38.798	349	43.521	230050000
Q63598	Plastin-3	Pls3	sp|Q63598|PLST_RAT Plastin-3 OS=Rattus norvegicus OX=10116 GN=Pls3 PE=1 SV=2	70.679	630	47.166	229900000
Q5XI22	Acetyl-CoA acetyltransferase, cytosolic	Acat2	sp|Q5XI22|THIC_RAT Acetyl-CoA acetyltransferase, cytosolic OS=Rattus norvegicus OX=10116 GN=Acat2 PE=1 SV=1	41.108	397	29.422	226640000
Q6Q0N1	Cytosolic non-specific dipeptidase	Cndp2	sp|Q6Q0N1|CNDP2_RAT Cytosolic non-specific dipeptidase OS=Rattus norvegicus OX=10116 GN=Cndp2 PE=1 SV=1	52.693	475	69	224050000
Q5XI73	Rho GDP-dissociation inhibitor 1	Arhgdia	sp|Q5XI73|GDIR1_RAT Rho GDP-dissociation inhibitor 1 OS=Rattus norvegicus OX=10116 GN=Arhgdia PE=1 SV=1	23.407	204	42.14	222750000
P60711	Actin, cytoplasmic 1;Actin, cytoplasmic 1, N-terminally processed	Actb	sp|P60711|ACTB_RAT Actin, cytoplasmic 1 OS=Rattus norvegicus OX=10116 GN=Actb PE=1 SV=1	41.736	375	20.004	219910000
P24090	Alpha-2-HS-glycoprotein	Ahsg	sp|P24090|FETUA_RAT Alpha-2-HS-glycoprotein OS=Rattus norvegicus OX=10116 GN=Ahsg PE=1 SV=2	37.982	352	23.586	219400000
P08010;Q5BK56;P08009;Q9Z1B2	Glutathione S-transferase Mu 2;Glutathione S-transferase Yb-3	Gstm2;Gstm4;Gstm3	sp|P08010|GSTM2_RAT Glutathione S-transferase Mu 2 OS=Rattus norvegicus OX=10116 GN=Gstm2 PE=1 SV=2;sp|Q5BK56|GSTM4_RAT Glutathione S-transferase Mu 4 OS=Rattus norvegicus OX=10116 GN=Gstm4 PE=2 SV=1;sp|P08009|GSTM7_RAT Glutathione S-transferase Mu 7 OS=Ra	25.702	218	19.011	216890000
P19944	60S acidic ribosomal protein P1	Rplp1	sp|P19944|RLA1_RAT 60S acidic ribosomal protein P1 OS=Rattus norvegicus OX=10116 GN=Rplp1 PE=3 SV=1	11.498	114	13.806	214780000
Q63228	Glia maturation factor beta	Gmfb	sp|Q63228|GMFB_RAT Glia maturation factor beta OS=Rattus norvegicus OX=10116 GN=Gmfb PE=1 SV=2	16.736	142	26.458	214070000
Q5XI32	F-actin-capping protein subunit beta	Capzb	sp|Q5XI32|CAPZB_RAT F-actin-capping protein subunit beta OS=Rattus norvegicus OX=10116 GN=Capzb PE=1 SV=1	30.628	272	24.006	213850000
P62703	40S ribosomal protein S4, X isoform	Rps4x	sp|P62703|RS4X_RAT 40S ribosomal protein S4, X isoform OS=Rattus norvegicus OX=10116 GN=Rps4x PE=2 SV=2	29.597	263	20.887	213800000
P54311;P52287	Guanine nucleotide-binding protein G(I)/G(S)/G(T) subunit beta-1	Gnb1	sp|P54311|GBB1_RAT Guanine nucleotide-binding protein G(I)/G(S)/G(T) subunit beta-1 OS=Rattus norvegicus OX=10116 GN=Gnb1 PE=1 SV=4	37.377	340	41.843	213760000
Q66HA8	Heat shock protein 105 kDa	Hsph1	sp|Q66HA8|HS105_RAT Heat shock protein 105 kDa OS=Rattus norvegicus OX=10116 GN=Hsph1 PE=1 SV=1	96.417	858	68.315	213680000
O35460	Angiopoietin-1	Angpt1	sp|O35460|ANGP1_RAT Angiopoietin-1 OS=Rattus norvegicus OX=10116 GN=Angpt1 PE=2 SV=2	57.46	497	42.976	212040000
P52296	Importin subunit beta-1	Kpnb1	sp|P52296|IMB1_RAT Importin subunit beta-1 OS=Rattus norvegicus OX=10116 GN=Kpnb1 PE=1 SV=1	97.123	875	43.031	211860000
P85973	Purine nucleoside phosphorylase	Pnp	sp|P85973|PNPH_RAT Purine nucleoside phosphorylase OS=Rattus norvegicus OX=10116 GN=Pnp PE=1 SV=1	32.302	289	31.479	211210000
P19945	60S acidic ribosomal protein P0	Rplp0	sp|P19945|RLA0_RAT 60S acidic ribosomal protein P0 OS=Rattus norvegicus OX=10116 GN=Rplp0 PE=1 SV=2	34.215	317	31.069	209200000
Q6P686	Osteoclast-stimulating factor 1	Ostf1	sp|Q6P686|OSTF1_RAT Osteoclast-stimulating factor 1 OS=Rattus norvegicus OX=10116 GN=Ostf1 PE=1 SV=1	23.668	214	23.959	207820000
Q68FQ0	T-complex protein 1 subunit epsilon	Cct5	sp|Q68FQ0|TCPE_RAT T-complex protein 1 subunit epsilon OS=Rattus norvegicus OX=10116 GN=Cct5 PE=1 SV=1	59.536	541	53.598	205610000
P28480	T-complex protein 1 subunit alpha	Tcp1	sp|P28480|TCPA_RAT T-complex protein 1 subunit alpha OS=Rattus norvegicus OX=10116 GN=Tcp1 PE=1 SV=1	60.359	556	29.438	202050000
P36972	Adenine phosphoribosyltransferase	Aprt	sp|P36972|APT_RAT Adenine phosphoribosyltransferase OS=Rattus norvegicus OX=10116 GN=Aprt PE=1 SV=1	19.546	180	24.332	200960000
P30009	Myristoylated alanine-rich C-kinase substrate	Marcks	sp|P30009|MARCS_RAT Myristoylated alanine-rich C-kinase substrate OS=Rattus norvegicus OX=10116 GN=Marcks PE=1 SV=2	29.794	309	32.887	200860000
Q6P502	T-complex protein 1 subunit gamma	Cct3	sp|Q6P502|TCPG_RAT T-complex protein 1 subunit gamma OS=Rattus norvegicus OX=10116 GN=Cct3 PE=1 SV=1	60.646	545	36.225	198520000
P68101	Eukaryotic translation initiation factor 2 subunit 1	Eif2s1	sp|P68101|IF2A_RAT Eukaryotic translation initiation factor 2 subunit 1 OS=Rattus norvegicus OX=10116 GN=Eif2s1 PE=1 SV=2	36.108	315	34.622	195350000
Q9QXY8	C-C motif chemokine 7	Ccl7	sp|Q9QXY8|CCL7_RAT C-C motif chemokine 7 OS=Rattus norvegicus OX=10116 GN=Ccl7 PE=3 SV=1	10.906	97	6.4915	192490000
P05426	60S ribosomal protein L7	Rpl7	sp|P05426|RL7_RAT 60S ribosomal protein L7 OS=Rattus norvegicus OX=10116 GN=Rpl7 PE=1 SV=2	30.329	260	15.907	191590000
P18420	Proteasome subunit alpha type-1	Psma1	sp|P18420|PSA1_RAT Proteasome subunit alpha type-1 OS=Rattus norvegicus OX=10116 GN=Psma1 PE=1 SV=2	29.517	263	18.753	191280000
Q00981	Ubiquitin carboxyl-terminal hydrolase isozyme L1	Uchl1	sp|Q00981|UCHL1_RAT Ubiquitin carboxyl-terminal hydrolase isozyme L1 OS=Rattus norvegicus OX=10116 GN=Uchl1 PE=1 SV=2	24.838	223	37.443	188520000
P30904	Macrophage migration inhibitory factor	Mif	sp|P30904|MIF_RAT Macrophage migration inhibitory factor OS=Rattus norvegicus OX=10116 GN=Mif PE=1 SV=4	12.477	115	15.61	187160000
P08050	Gap junction alpha-1 protein	Gja1	sp|P08050|CXA1_RAT Gap junction alpha-1 protein OS=Rattus norvegicus OX=10116 GN=Gja1 PE=1 SV=2	43.031	382	56.061	186170000
Q5RKI1;Q3B8Q2	Eukaryotic initiation factor 4A-II;Eukaryotic initiation factor 4A-II, N-terminally processed	Eif4a2	sp|Q5RKI1|IF4A2_RAT Eukaryotic initiation factor 4A-II OS=Rattus norvegicus OX=10116 GN=Eif4a2 PE=1 SV=1	46.402	407	18.323	184360000
P08494	Matrix Gla protein	Mgp	sp|P08494|MGP_RAT Matrix Gla protein OS=Rattus norvegicus OX=10116 GN=Mgp PE=1 SV=2	12.037	103	6.0904	184340000
P07151	Beta-2-microglobulin	B2m	sp|P07151|B2MG_RAT Beta-2-microglobulin OS=Rattus norvegicus OX=10116 GN=B2m PE=1 SV=1	13.72	119	13.753	183620000
O88767	Protein deglycase DJ-1	Park7	sp|O88767|PARK7_RAT Parkinson disease protein 7 homolog OS=Rattus norvegicus OX=10116 GN=Park7 PE=1 SV=1	19.974	189	13.987	180260000
P0CF24	Forkhead box protein P2	Foxp2	sp|P0CF24|FOXP2_RAT Forkhead box protein P2 OS=Rattus norvegicus OX=10116 GN=Foxp2 PE=3 SV=1	79.236	710	-2	180150000
P05369	Farnesyl pyrophosphate synthase	Fdps	sp|P05369|FPPS_RAT Farnesyl pyrophosphate synthase OS=Rattus norvegicus OX=10116 GN=Fdps PE=2 SV=2	40.829	353	20.675	179830000
Q8R2H2	Integrin beta	Itgb3	sp|Q8R2H2|ITB3_RAT Integrin beta-3 OS=Rattus norvegicus OX=10116 GN=Itgb3 PE=2 SV=1	86.929	787	31.422	178910000
O88656;Q99PD4	Actin-related protein 2/3 complex subunit 1B	Arpc1b	sp|O88656|ARC1B_RAT Actin-related protein 2/3 complex subunit 1B OS=Rattus norvegicus OX=10116 GN=Arpc1b PE=1 SV=3	41.056	372	28.223	178660000
P21531	60S ribosomal protein L3	Rpl3	sp|P21531|RL3_RAT 60S ribosomal protein L3 OS=Rattus norvegicus OX=10116 GN=Rpl3 PE=1 SV=3	46.135	403	16.396	178460000
Q9EQT5	Tubulointerstitial nephritis antigen-like	Tinagl1	sp|Q9EQT5|TINAL_RAT Tubulointerstitial nephritis antigen-like OS=Rattus norvegicus OX=10116 GN=Tinagl1 PE=2 SV=1	52.82	467	37.976	178340000
Q4V7C7	Actin-related protein 3	Actr3	sp|Q4V7C7|ARP3_RAT Actin-related protein 3 OS=Rattus norvegicus OX=10116 GN=Actr3 PE=1 SV=1	47.357	418	37.105	177770000
Q3T1K5	F-actin-capping protein subunit alpha-2	Capza2	sp|Q3T1K5|CAZA2_RAT F-actin-capping protein subunit alpha-2 OS=Rattus norvegicus OX=10116 GN=Capza2 PE=1 SV=1	32.967	286	25.03	177760000
P01026	Complement C3;Complement C3 beta chain;C3-beta-c;Complement C3 alpha chain;C3a anaphylatoxin;Acylation stimulating protein;Complement C3b alpha chain;Complement C3c alpha chain fragment 1;Complement C3dg fragment;Complement C3g fragment;Complement C3d fragment;Complement C3f fragment;Complement C3c alpha chain fragment 2	C3	sp|P01026|CO3_RAT Complement C3 OS=Rattus norvegicus OX=10116 GN=C3 PE=1 SV=3	186.46	1663	35.287	176030000
P10760	Adenosylhomocysteinase	Ahcy	sp|P10760|SAHH_RAT Adenosylhomocysteinase OS=Rattus norvegicus OX=10116 GN=Ahcy PE=1 SV=3	47.538	432	24.923	175910000
P06399	Fibrinogen alpha chain;Fibrinopeptide A;Fibrinogen alpha chain	Fga	sp|P06399|FIBA_RAT Fibrinogen alpha chain OS=Rattus norvegicus OX=10116 GN=Fga PE=1 SV=3	86.685	782	30.296	175130000
Q9R168	Secreted frizzled-related protein 1	Sfrp1	sp|Q9R168|SFRP1_RAT Secreted frizzled-related protein 1 (Fragment) OS=Rattus norvegicus OX=10116 GN=Sfrp1 PE=2 SV=1	18.072	158	11.149	174530000
P62083	40S ribosomal protein S7	Rps7	sp|P62083|RS7_RAT 40S ribosomal protein S7 OS=Rattus norvegicus OX=10116 GN=Rps7 PE=1 SV=1	22.127	194	14.24	174310000
P55260	Annexin A4	Anxa4	sp|P55260|ANXA4_RAT Annexin A4 OS=Rattus norvegicus OX=10116 GN=Anxa4 PE=1 SV=3	35.848	319	29.415	174050000
P68370;Q68FR8	Tubulin alpha-1A chain;Tubulin alpha-3 chain	Tuba1a;Tuba3a	sp|P68370|TBA1A_RAT Tubulin alpha-1A chain OS=Rattus norvegicus OX=10116 GN=Tuba1a PE=1 SV=1;sp|Q68FR8|TBA3_RAT Tubulin alpha-3 chain OS=Rattus norvegicus OX=10116 GN=Tuba3a PE=2 SV=1	50.135	451	11.889	172250000
Q6P7A9	Lysosomal alpha-glucosidase	Gaa	sp|Q6P7A9|LYAG_RAT Lysosomal alpha-glucosidase OS=Rattus norvegicus OX=10116 GN=Gaa PE=2 SV=1	106.21	953	42.308	171650000
Q924C3	Ectonucleotide pyrophosphatase/phosphodiesterase family member 1;Alkaline phosphodiesterase I;Nucleotide pyrophosphatase	Enpp1	sp|Q924C3|ENPP1_RAT Ectonucleotide pyrophosphatase/phosphodiesterase family member 1 OS=Rattus norvegicus OX=10116 GN=Enpp1 PE=1 SV=2	102.94	906	39.287	167010000
O35567	Bifunctional purine biosynthesis protein PURH;Phosphoribosylaminoimidazolecarboxamide formyltransferase;IMP cyclohydrolase	Atic	sp|O35567|PUR9_RAT Bifunctional purine biosynthesis protein ATIC OS=Rattus norvegicus OX=10116 GN=Atic PE=1 SV=2	64.208	592	42.918	164390000
O35757	Vascular endothelial growth factor C	Vegfc	sp|O35757|VEGFC_RAT Vascular endothelial growth factor C OS=Rattus norvegicus OX=10116 GN=Vegfc PE=1 SV=2	46.397	415	20.31	163730000
Q63135	Complement component receptor 1-like protein	Cr1l	sp|Q63135|CR1L_RAT Complement component receptor 1-like protein OS=Rattus norvegicus OX=10116 GN=Cr1l PE=1 SV=1	61.68	559	26.433	162610000
Q5FVH2	Phospholipase D3	Pld3	sp|Q5FVH2|PLD3_RAT 5-3 exonuclease PLD3 OS=Rattus norvegicus OX=10116 GN=Pld3 PE=1 SV=1	54.399	488	24.899	161990000
P30348	C-X-C motif chemokine 2	Cxcl2	sp|P30348|CXCL2_RAT C-X-C motif chemokine 2 OS=Rattus norvegicus OX=10116 GN=Cxcl2 PE=1 SV=1	10.783	100	10.969	161220000
Q9JI03	Collagen alpha-1(V) chain	Col5a1	sp|Q9JI03|CO5A1_RAT Collagen alpha-1(V) chain OS=Rattus norvegicus OX=10116 GN=Col5a1 PE=1 SV=1	183.98	1840	49.431	160940000
P12785	Fatty acid synthase;[Acyl-carrier-protein] S-acetyltransferase;[Acyl-carrier-protein] S-malonyltransferase;3-oxoacyl-[acyl-carrier-protein] synthase;3-oxoacyl-[acyl-carrier-protein] reductase;3-hydroxyacyl-[acyl-carrier-protein] dehydratase;Enoyl-[acyl-carrier-protein] reductase;Oleoyl-[acyl-carrier-protein] hydrolase	Fasn	sp|P12785|FAS_RAT Fatty acid synthase OS=Rattus norvegicus OX=10116 GN=Fasn PE=1 SV=3	272.65	2505	37.832	157620000
Q8CHN8	Mannan-binding lectin serine protease 1;Mannan-binding lectin serine protease 1 heavy chain;Mannan-binding lectin serine protease 1 light chain	Masp1	sp|Q8CHN8|MASP1_RAT Mannan-binding lectin serine protease 1 OS=Rattus norvegicus OX=10116 GN=Masp1 PE=1 SV=2	80.097	704	16.553	157200000
P50878	60S ribosomal protein L4	Rpl4	sp|P50878|RL4_RAT 60S ribosomal protein L4 OS=Rattus norvegicus OX=10116 GN=Rpl4 PE=1 SV=3	47.256	421	16.764	157040000
Q6AYF4	Integrin beta-6	Itgb6	sp|Q6AYF4|ITB6_RAT Integrin beta-6 OS=Rattus norvegicus OX=10116 GN=Itgb6 PE=2 SV=1	85.958	787	2.021	156240000
Q7TPB1	T-complex protein 1 subunit delta	Cct4	sp|Q7TPB1|TCPD_RAT T-complex protein 1 subunit delta OS=Rattus norvegicus OX=10116 GN=Cct4 PE=2 SV=3	58.099	539	19.03	155730000
Q9EQS0	Transaldolase	Taldo1	sp|Q9EQS0|TALDO_RAT Transaldolase OS=Rattus norvegicus OX=10116 GN=Taldo1 PE=1 SV=2	37.46	337	14.919	154460000
P61980	Heterogeneous nuclear ribonucleoprotein K	Hnrnpk	sp|P61980|HNRPK_RAT Heterogeneous nuclear ribonucleoprotein K OS=Rattus norvegicus OX=10116 GN=Hnrnpk PE=1 SV=1	50.976	463	21.103	154010000
P15865;D4A3K5	Histone H1.4	Hist1h1e	sp|P15865|H14_RAT Histone H1.4 OS=Rattus norvegicus OX=10116 GN=H1-4 PE=1 SV=3	21.987	219	5.7416	152500000
Q63355	Unconventional myosin-Ic	Myo1c	sp|Q63355|MYO1C_RAT Unconventional myosin-Ic OS=Rattus norvegicus OX=10116 GN=Myo1c PE=1 SV=2	119.81	1044	33.556	152210000
Q5XIG2	Complement C1q tumor necrosis factor-related protein 1	C1qtnf1	sp|Q5XIG2|C1QT1_RAT Complement C1q tumor necrosis factor-related protein 1 OS=Rattus norvegicus OX=10116 GN=C1qtnf1 PE=2 SV=1	32.042	281	22.15	151920000
P61314	60S ribosomal protein L15	Rpl15	sp|P61314|RL15_RAT 60S ribosomal protein L15 OS=Rattus norvegicus OX=10116 GN=Rpl15 PE=1 SV=2	24.146	204	15.924	149870000
P21533	60S ribosomal protein L6	Rpl6	sp|P21533|RL6_RAT 60S ribosomal protein L6 OS=Rattus norvegicus OX=10116 GN=Rpl6 PE=1 SV=5	33.561	298	14.972	148780000
Q9JJK1;Q812E9	Neuronal membrane glycoprotein M6-b;Neuronal membrane glycoprotein M6-a	Gpm6b;Gpm6a	sp|Q9JJK1|GPM6B_RAT Neuronal membrane glycoprotein M6-b OS=Rattus norvegicus OX=10116 GN=Gpm6b PE=1 SV=1;sp|Q812E9|GPM6A_RAT Neuronal membrane glycoprotein M6-a OS=Rattus norvegicus OX=10116 GN=Gpm6a PE=1 SV=1	28.973	265	5.1549	147030000
P10536;P35281;P35286;P70550;P35280;P35289	Ras-related protein Rab-1B	Rab1b	sp|P10536|RAB1B_RAT Ras-related protein Rab-1B OS=Rattus norvegicus OX=10116 GN=Rab1b PE=1 SV=1	22.163	201	24.286	145680000
Q641Z6	EH domain-containing protein 1	Ehd1	sp|Q641Z6|EHD1_RAT EH domain-containing protein 1 OS=Rattus norvegicus OX=10116 GN=Ehd1 PE=1 SV=1	60.602	534	30.451	144430000
Q6VBQ5	Myeloid-associated differentiation marker	Myadm	sp|Q6VBQ5|MYADM_RAT Myeloid-associated differentiation marker OS=Rattus norvegicus OX=10116 GN=Myadm PE=1 SV=1	35.148	318	11.928	144000000
Q6P734	Plasma protease C1 inhibitor	Serping1	sp|Q6P734|IC1_RAT Plasma protease C1 inhibitor OS=Rattus norvegicus OX=10116 GN=Serping1 PE=2 SV=1	55.611	504	27.133	143310000
P14480	Fibrinogen beta chain;Fibrinopeptide B;Fibrinogen beta chain	Fgb	sp|P14480|FIBB_RAT Fibrinogen beta chain OS=Rattus norvegicus OX=10116 GN=Fgb PE=1 SV=4	54.235	479	38.372	142400000
P04961	Proliferating cell nuclear antigen	Pcna	sp|P04961|PCNA_RAT Proliferating cell nuclear antigen OS=Rattus norvegicus OX=10116 GN=Pcna PE=1 SV=1	28.748	261	17.675	142100000
P60901	Proteasome subunit alpha type-6	Psma6	sp|P60901|PSA6_RAT Proteasome subunit alpha type-6 OS=Rattus norvegicus OX=10116 GN=Psma6 PE=1 SV=1	27.399	246	24.736	142050000
Q63610	Tropomyosin alpha-3 chain	Tpm3	sp|Q63610|TPM3_RAT Tropomyosin alpha-3 chain OS=Rattus norvegicus OX=10116 GN=Tpm3 PE=1 SV=2	29.006	248	30.993	141400000
P12001	60S ribosomal protein L18	Rpl18	sp|P12001|RL18_RAT 60S ribosomal protein L18 OS=Rattus norvegicus OX=10116 GN=Rpl18 PE=1 SV=2	21.658	188	13.351	141260000
Q9Z2G8	Nucleosome assembly protein 1-like 1	Nap1l1	sp|Q9Z2G8|NP1L1_RAT Nucleosome assembly protein 1-like 1 OS=Rattus norvegicus OX=10116 GN=Nap1l1 PE=1 SV=1	45.203	390	16.567	140590000
O08727	Tumor necrosis factor receptor superfamily member 11B	Tnfrsf11b	sp|O08727|TR11B_RAT Tumor necrosis factor receptor superfamily member 11B OS=Rattus norvegicus OX=10116 GN=Tnfrsf11b PE=2 SV=1	46.192	401	29.053	140400000
O35814	Stress-induced-phosphoprotein 1	Stip1	sp|O35814|STIP1_RAT Stress-induced-phosphoprotein 1 OS=Rattus norvegicus OX=10116 GN=Stip1 PE=1 SV=1	62.569	543	12.555	140340000
Q6P0K8	Junction plakoglobin	Jup	sp|Q6P0K8|PLAK_RAT Junction plakoglobin OS=Rattus norvegicus OX=10116 GN=Jup PE=1 SV=1	81.8	745	36.939	139000000
Q62786	Prostaglandin F2 receptor negative regulator	Ptgfrn	sp|Q62786|FPRP_RAT Prostaglandin F2 receptor negative regulator OS=Rattus norvegicus OX=10116 GN=Ptgfrn PE=1 SV=1	98.73	879	17.969	138780000
Q07009	Calpain-2 catalytic subunit	Capn2	sp|Q07009|CAN2_RAT Calpain-2 catalytic subunit OS=Rattus norvegicus OX=10116 GN=Capn2 PE=1 SV=3	79.918	700	27.778	136040000
O89039	Atypical chemokine receptor 3	Ackr3	sp|O89039|ACKR3_RAT Atypical chemokine receptor 3 OS=Rattus norvegicus OX=10116 GN=Ackr3 PE=1 SV=2	41.649	362	24.423	135570000
P04644	40S ribosomal protein S17	Rps17	sp|P04644|RS17_RAT 40S ribosomal protein S17 OS=Rattus norvegicus OX=10116 GN=Rps17 PE=1 SV=3	15.51	135	29.571	134140000
B5DF27	Lysyl oxidase homolog 2	Loxl2	sp|B5DF27|LOXL2_RAT Lysyl oxidase homolog 2 OS=Rattus norvegicus OX=10116 GN=Loxl2 PE=2 SV=2	87.184	776	23.007	133100000
Q63041	Alpha-1-macroglobulin;Alpha-1-macroglobulin 45 kDa subunit	A1m	sp|Q63041|A1M_RAT Alpha-1-macroglobulin OS=Rattus norvegicus OX=10116 GN=A1m PE=1 SV=1	167.12	1500	11.615	132360000
Q01129	Decorin	Dcn	sp|Q01129|PGS2_RAT Decorin OS=Rattus norvegicus OX=10116 GN=Dcn PE=1 SV=1	39.805	354	9.4989	132320000
Q62611	Interleukin-1 receptor-like 1	Il1rl1	sp|Q62611|ILRL1_RAT Interleukin-1 receptor-like 1 OS=Rattus norvegicus OX=10116 GN=Il1rl1 PE=2 SV=1	64.405	566	12.795	132090000
P35704	Peroxiredoxin-2	Prdx2	sp|P35704|PRDX2_RAT Peroxiredoxin-2 OS=Rattus norvegicus OX=10116 GN=Prdx2 PE=1 SV=3	21.783	198	18.078	131680000
Q00238	Intercellular adhesion molecule 1	Icam1	sp|Q00238|ICAM1_RAT Intercellular adhesion molecule 1 OS=Rattus norvegicus OX=10116 GN=Icam1 PE=2 SV=1	60.141	545	22.187	131590000
P60868	40S ribosomal protein S20	Rps20	sp|P60868|RS20_RAT 40S ribosomal protein S20 OS=Rattus norvegicus OX=10116 GN=Rps20 PE=3 SV=1	13.373	119	4.0354	130680000
Q9JLJ3	4-trimethylaminobutyraldehyde dehydrogenase	Aldh9a1	sp|Q9JLJ3|AL9A1_RAT 4-trimethylaminobutyraldehyde dehydrogenase OS=Rattus norvegicus OX=10116 GN=Aldh9a1 PE=1 SV=1	53.652	494	22.125	130510000
Q7TNK6	tRNA (guanine(10)-N2)-methyltransferase homolog	Trmt11	sp|Q7TNK6|TRM11_RAT tRNA (guanine(10)-N2)-methyltransferase homolog OS=Rattus norvegicus OX=10116 GN=Trmt11 PE=2 SV=1	53.102	463	1.3882	130300000
P22734	Catechol O-methyltransferase	Comt	sp|P22734|COMT_RAT Catechol O-methyltransferase OS=Rattus norvegicus OX=10116 GN=Comt PE=1 SV=2	29.597	264	25.708	129900000
Q6P501	Lysosomal-associated transmembrane protein 4A	Laptm4a	sp|Q6P501|LAP4A_RAT Lysosomal-associated transmembrane protein 4A OS=Rattus norvegicus OX=10116 GN=Laptm4a PE=2 SV=1	26.783	233	11.136	129220000
Q9Z0V5	Peroxiredoxin-4	Prdx4	sp|Q9Z0V5|PRDX4_RAT Peroxiredoxin-4 OS=Rattus norvegicus OX=10116 GN=Prdx4 PE=2 SV=1	31.007	273	11.437	128940000
P00507	Aspartate aminotransferase, mitochondrial	Got2	sp|P00507|AATM_RAT Aspartate aminotransferase, mitochondrial OS=Rattus norvegicus OX=10116 GN=Got2 PE=1 SV=2	47.314	430	19.401	128850000
Q62920	PDZ and LIM domain protein 5	Pdlim5	sp|Q62920|PDLI5_RAT PDZ and LIM domain protein 5 OS=Rattus norvegicus OX=10116 GN=Pdlim5 PE=1 SV=2	63.201	591	30.173	128780000
A7VJC2	Heterogeneous nuclear ribonucleoproteins A2/B1	Hnrnpa2b1	sp|A7VJC2|ROA2_RAT Heterogeneous nuclear ribonucleoproteins A2/B1 OS=Rattus norvegicus OX=10116 GN=Hnrnpa2b1 PE=1 SV=1	37.477	353	14.396	127680000
Q5U2Q7	Eukaryotic peptide chain release factor subunit 1	Etf1	sp|Q5U2Q7|ERF1_RAT Eukaryotic peptide chain release factor subunit 1 OS=Rattus norvegicus OX=10116 GN=Etf1 PE=2 SV=3	49.03	437	18.822	125120000
P62919	60S ribosomal protein L8	Rpl8	sp|P62919|RL8_RAT 60S ribosomal protein L8 OS=Rattus norvegicus OX=10116 GN=Rpl8 PE=2 SV=2	28.024	257	12.536	124840000
P27615	Lysosome membrane protein 2	Scarb2	sp|P27615|SCRB2_RAT Lysosome membrane protein 2 OS=Rattus norvegicus OX=10116 GN=Scarb2 PE=1 SV=2	54.09	478	10.826	124600000
Q91Y81	Septin-2	Sep-2	sp|Q91Y81|SEPT2_RAT Septin-2 OS=Rattus norvegicus OX=10116 GN=Septin2 PE=1 SV=1	41.592	361	25.123	123520000
P13941	Collagen alpha-1(III) chain	Col3a1	sp|P13941|CO3A1_RAT Collagen alpha-1(III) chain OS=Rattus norvegicus OX=10116 GN=Col3a1 PE=2 SV=3	138.93	1463	14.937	123200000
P38650	Cytoplasmic dynein 1 heavy chain 1	Dync1h1	sp|P38650|DYHC1_RAT Cytoplasmic dynein 1 heavy chain 1 OS=Rattus norvegicus OX=10116 GN=Dync1h1 PE=1 SV=1	532.25	4644	40.746	122800000
P16638	ATP-citrate synthase	Acly	sp|P16638|ACLY_RAT ATP-citrate synthase OS=Rattus norvegicus OX=10116 GN=Acly PE=1 SV=1	120.63	1100	21.176	122560000
Q06000	Lipoprotein lipase	Lpl	sp|Q06000|LIPL_RAT Lipoprotein lipase OS=Rattus norvegicus OX=10116 GN=Lpl PE=1 SV=1	53.082	474	27.073	122300000
Q9WVB1	Ras-related protein Rab-6A	Rab6a	sp|Q9WVB1|RAB6A_RAT Ras-related protein Rab-6A OS=Rattus norvegicus OX=10116 GN=Rab6a PE=1 SV=2	23.59	208	6.4395	122190000
Q6P6V0	Glucose-6-phosphate isomerase	Gpi	sp|Q6P6V0|G6PI_RAT Glucose-6-phosphate isomerase OS=Rattus norvegicus OX=10116 GN=Gpi PE=1 SV=1	62.826	558	16.9	121260000
Q09325	Alpha-1,3-mannosyl-glycoprotein 2-beta-N-acetylglucosaminyltransferase	Mgat1	sp|Q09325|MGAT1_RAT Alpha-1,3-mannosyl-glycoprotein 2-beta-N-acetylglucosaminyltransferase OS=Rattus norvegicus OX=10116 GN=Mgat1 PE=2 SV=1	51.585	447	16.313	119640000
P19637	Tissue-type plasminogen activator;Tissue-type plasminogen activator chain A;Tissue-type plasminogen activator chain B	Plat	sp|P19637|TPA_RAT Tissue-type plasminogen activator OS=Rattus norvegicus OX=10116 GN=Plat PE=2 SV=2	62.903	559	37.282	118680000
P04897;P10824	Guanine nucleotide-binding protein G(i) subunit alpha-2;Guanine nucleotide-binding protein G(i) subunit alpha-1	Gnai2;Gnai1	sp|P04897|GNAI2_RAT Guanine nucleotide-binding protein G(i) subunit alpha-2 OS=Rattus norvegicus OX=10116 GN=Gnai2 PE=1 SV=3;sp|P10824|GNAI1_RAT Guanine nucleotide-binding protein G(i) subunit alpha-1 OS=Rattus norvegicus OX=10116 GN=Gnai1 PE=1 SV=3	40.499	355	29.716	118540000
P06238	Alpha-2-macroglobulin	A2m	sp|P06238|A2MG_RAT Alpha-2-macroglobulin OS=Rattus norvegicus OX=10116 GN=A2m PE=2 SV=2	163.78	1472	19.022	118310000
Q5XI43	Matrix-remodeling-associated protein 8	Mxra8	sp|Q5XI43|MXRA8_RAT Matrix remodeling-associated protein 8 OS=Rattus norvegicus OX=10116 GN=Mxra8 PE=1 SV=1	42.735	382	15.269	116130000
O88600	Heat shock 70 kDa protein 4	Hspa4	sp|O88600|HSP74_RAT Heat shock 70 kDa protein 4 OS=Rattus norvegicus OX=10116 GN=Hspa4 PE=1 SV=1	94.055	840	59.289	115560000
Q66HA6	ADP-ribosylation factor-like protein 8B	Arl8b	sp|Q66HA6|ARL8B_RAT ADP-ribosylation factor-like protein 8B OS=Rattus norvegicus OX=10116 GN=Arl8b PE=2 SV=1	21.539	186	11.238	114700000
P52555	Endoplasmic reticulum resident protein 29	Erp29	sp|P52555|ERP29_RAT Endoplasmic reticulum resident protein 29 OS=Rattus norvegicus OX=10116 GN=Erp29 PE=1 SV=2	28.574	260	13.04	113990000
O35217	Multiple inositol polyphosphate phosphatase 1	Minpp1	sp|O35217|MINP1_RAT Multiple inositol polyphosphate phosphatase 1 OS=Rattus norvegicus OX=10116 GN=Minpp1 PE=1 SV=3	54.589	481	16.553	113060000
P38659	Protein disulfide-isomerase A4	Pdia4	sp|P38659|PDIA4_RAT Protein disulfide-isomerase A4 OS=Rattus norvegicus OX=10116 GN=Pdia4 PE=1 SV=2	72.719	643	22.435	111100000
B0BNE5	S-formylglutathione hydrolase	Esd	sp|B0BNE5|ESTD_RAT S-formylglutathione hydrolase OS=Rattus norvegicus OX=10116 GN=Esd PE=2 SV=1	31.363	282	11.201	110440000
O70352	CD82 antigen	Cd82	sp|O70352|CD82_RAT CD82 antigen OS=Rattus norvegicus OX=10116 GN=Cd82 PE=1 SV=1	29.487	266	5.532	109980000
Q5RKH7	Solute carrier family 35 member F6	Slc35f6	sp|Q5RKH7|S35F6_RAT Solute carrier family 35 member F6 OS=Rattus norvegicus OX=10116 GN=Slc35f6 PE=2 SV=1	41.092	372	16.433	109090000
G3V7W1		Pdcd6	sp|G3V7W1|PDCD6_RAT Programmed cell death protein 6 OS=Rattus norvegicus OX=10116 GN=Pdcd6 PE=2 SV=1	21.904	191	9.8436	108640000
P13852	Major prion protein	Prnp	sp|P13852|PRIO_RAT Major prion protein OS=Rattus norvegicus OX=10116 GN=Prnp PE=1 SV=2	27.804	254	11.815	108530000
Q5U300	Ubiquitin-like modifier-activating enzyme 1	Uba1	sp|Q5U300|UBA1_RAT Ubiquitin-like modifier-activating enzyme 1 OS=Rattus norvegicus OX=10116 GN=Uba1 PE=1 SV=1	117.79	1058	27.632	108480000
P18421	Proteasome subunit beta type-1	Psmb1	sp|P18421|PSB1_RAT Proteasome subunit beta type-1 OS=Rattus norvegicus OX=10116 GN=Psmb1 PE=1 SV=3	26.479	240	7.9781	107860000
P62718	60S ribosomal protein L18a	Rpl18a	sp|P62718|RL18A_RAT 60S ribosomal protein L18a OS=Rattus norvegicus OX=10116 GN=Rpl18a PE=2 SV=1	20.732	176	10.82	107410000
O08623	Sequestosome-1	Sqstm1	sp|O08623|SQSTM_RAT Sequestosome-1 OS=Rattus norvegicus OX=10116 GN=Sqstm1 PE=1 SV=1	47.681	439	22.231	107330000
B5DFC9	Nidogen-2	Nid2	sp|B5DFC9|NID2_RAT Nidogen-2 OS=Rattus norvegicus OX=10116 GN=Nid2 PE=2 SV=1	152.97	1396	9.8311	105970000
Q9JJI5	Neuromedin-U receptor 1	Nmur1	sp|Q9JJI5|NMUR1_RAT Neuromedin-U receptor 1 OS=Rattus norvegicus OX=10116 GN=Nmur1 PE=1 SV=2	48.129	425	-2	105030000
P18422	Proteasome subunit alpha type-3	Psma3	sp|P18422|PSA3_RAT Proteasome subunit alpha type-3 OS=Rattus norvegicus OX=10116 GN=Psma3 PE=1 SV=3	28.419	255	5.5041	104620000
P05765	40S ribosomal protein S21	Rps21	sp|P05765|RS21_RAT 40S ribosomal protein S21 OS=Rattus norvegicus OX=10116 GN=Rps21 PE=1 SV=1	9.1272	83	7.0835	103590000
P62755	40S ribosomal protein S6	Rps6	sp|P62755|RS6_RAT 40S ribosomal protein S6 OS=Rattus norvegicus OX=10116 GN=Rps6 PE=1 SV=1	28.68	249	8.9188	102430000
P07895	Superoxide dismutase [Mn], mitochondrial	Sod2	sp|P07895|SODM_RAT Superoxide dismutase [Mn], mitochondrial OS=Rattus norvegicus OX=10116 GN=Sod2 PE=1 SV=2	24.674	222	18.231	101210000
Q4FZU4	ADAMTS-like protein 4	Adamtsl4	sp|Q4FZU4|ATL4_RAT ADAMTS-like protein 4 OS=Rattus norvegicus OX=10116 GN=Adamtsl4 PE=2 SV=1	112.78	1030	10.682	100690000
P05370	Glucose-6-phosphate 1-dehydrogenase	G6pdx	sp|P05370|G6PD_RAT Glucose-6-phosphate 1-dehydrogenase OS=Rattus norvegicus OX=10116 GN=G6pdx PE=1 SV=3	59.375	515	8.8823	99764000
Q64537	Calpain small subunit 1	Capns1	sp|Q64537|CPNS1_RAT Calpain small subunit 1 OS=Rattus norvegicus OX=10116 GN=Capns1 PE=1 SV=3	28.57	270	28.435	99351000
P62278	40S ribosomal protein S13	Rps13	sp|P62278|RS13_RAT 40S ribosomal protein S13 OS=Rattus norvegicus OX=10116 GN=Rps13 PE=1 SV=2	17.222	151	4.6862	99125000
P04692	Tropomyosin alpha-1 chain	Tpm1	sp|P04692|TPM1_RAT Tropomyosin alpha-1 chain OS=Rattus norvegicus OX=10116 GN=Tpm1 PE=1 SV=3	32.68	284	1.6077	97718000
Q9JHE5	Sodium-coupled neutral amino acid transporter 2	Slc38a2	sp|Q9JHE5|S38A2_RAT Sodium-coupled neutral amino acid transporter 2 OS=Rattus norvegicus OX=10116 GN=Slc38a2 PE=1 SV=1	55.553	504	7.5866	97654000
G3V7Q0		Dennd5a	sp|G3V7Q0|DEN5A_RAT DENN domain-containing protein 5A OS=Rattus norvegicus OX=10116 GN=Dennd5a PE=2 SV=1	146.64	1287	1.6517	96360000
P48004	Proteasome subunit alpha type-7	Psma7	sp|P48004|PSA7_RAT Proteasome subunit alpha type-7 OS=Rattus norvegicus OX=10116 GN=Psma7 PE=1 SV=1	28.326	254	17.984	94984000
P62907	60S ribosomal protein L10a	Rpl10a	sp|P62907|RL10A_RAT 60S ribosomal protein L10a OS=Rattus norvegicus OX=10116 GN=Rpl10a PE=1 SV=2	24.831	217	4.7654	94624000
P62425	60S ribosomal protein L7a	Rpl7a	sp|P62425|RL7A_RAT 60S ribosomal protein L7a OS=Rattus norvegicus OX=10116 GN=Rpl7a PE=1 SV=2	29.995	266	14.442	94362000
P18614	Integrin alpha-1	Itga1	sp|P18614|ITA1_RAT Integrin alpha-1 OS=Rattus norvegicus OX=10116 GN=Itga1 PE=1 SV=1	130.81	1180	11.857	94319000
Q568Z6	IST1 homolog	Ist1	sp|Q568Z6|IST1_RAT IST1 homolog OS=Rattus norvegicus OX=10116 GN=Ist1 PE=2 SV=1	39.941	366	11.73	93909000
Q63507	60S ribosomal protein L14	Rpl14	sp|Q63507|RL14_RAT 60S ribosomal protein L14 OS=Rattus norvegicus OX=10116 GN=Rpl14 PE=1 SV=3	23.339	214	9.6733	93816000
P62853	40S ribosomal protein S25	Rps25	sp|P62853|RS25_RAT 40S ribosomal protein S25 OS=Rattus norvegicus OX=10116 GN=Rps25 PE=2 SV=1	13.742	125	5.3591	92492000
P35427	60S ribosomal protein L13a	Rpl13a	sp|P35427|RL13A_RAT 60S ribosomal protein L13a OS=Rattus norvegicus OX=10116 GN=Rpl13a PE=1 SV=2	23.476	203	9.1015	91711000
P34901	Syndecan-4	Sdc4	sp|P34901|SDC4_RAT Syndecan-4 OS=Rattus norvegicus OX=10116 GN=Sdc4 PE=1 SV=1	21.962	202	8.2772	91509000
O54715	V-type proton ATPase subunit S1	Atp6ap1	sp|O54715|VAS1_RAT V-type proton ATPase subunit S1 OS=Rattus norvegicus OX=10116 GN=Atp6ap1 PE=1 SV=1	51.122	463	16.45	91379000
P85970	Actin-related protein 2/3 complex subunit 2	Arpc2	sp|P85970|ARPC2_RAT Actin-related protein 2/3 complex subunit 2 OS=Rattus norvegicus OX=10116 GN=Arpc2 PE=1 SV=1	34.391	300	7.3644	90388000
B0BNA5	Coactosin-like protein	Cotl1	sp|B0BNA5|COTL1_RAT Coactosin-like protein OS=Rattus norvegicus OX=10116 GN=Cotl1 PE=1 SV=1	15.932	142	13.073	90288000
Q63617	Hypoxia up-regulated protein 1	Hyou1	sp|Q63617|HYOU1_RAT Hypoxia up-regulated protein 1 OS=Rattus norvegicus OX=10116 GN=Hyou1 PE=1 SV=1	111.29	999	22.456	90200000
P11240	Cytochrome c oxidase subunit 5A, mitochondrial	Cox5a	sp|P11240|COX5A_RAT Cytochrome c oxidase subunit 5A, mitochondrial OS=Rattus norvegicus OX=10116 GN=Cox5a PE=1 SV=1	16.129	146	7.6144	90086000
P05708	Hexokinase-1	Hk1	sp|P05708|HXK1_RAT Hexokinase-1 OS=Rattus norvegicus OX=10116 GN=Hk1 PE=1 SV=4	102.41	918	14.817	88989000
P63088;P62142;P62138	Serine/threonine-protein phosphatase PP1-gamma catalytic subunit;Serine/threonine-protein phosphatase PP1-beta catalytic subunit;Serine/threonine-protein phosphatase PP1-alpha catalytic subunit	Ppp1cc;Ppp1cb;Ppp1ca	sp|P63088|PP1G_RAT Serine/threonine-protein phosphatase PP1-gamma catalytic subunit OS=Rattus norvegicus OX=10116 GN=Ppp1cc PE=1 SV=1;sp|P62142|PP1B_RAT Serine/threonine-protein phosphatase PP1-beta catalytic subunit OS=Rattus norvegicus OX=10116 GN=Ppp1cb	36.983	323	25.295	88445000
P61972	Nuclear transport factor 2	Nutf2	sp|P61972|NTF2_RAT Nuclear transport factor 2 OS=Rattus norvegicus OX=10116 GN=Nutf2 PE=1 SV=1	14.478	127	16.402	88059000
C9WPN6;P81795	Eukaryotic translation initiation factor 2 subunit 3	Eif2s3y;Eif2s3	sp|C9WPN6|IF2H_RAT Eukaryotic translation initiation factor 2 subunit 3, Y-linked OS=Rattus norvegicus OX=10116 GN=Eif2s3y PE=2 SV=2;sp|P81795|IF2G_RAT Eukaryotic translation initiation factor 2 subunit 3, X-linked OS=Rattus norvegicus OX=10116 GN=Eif2s3 P	51.153	472	10.548	87109000
P21670	Proteasome subunit alpha type-4	Psma4	sp|P21670|PSA4_RAT Proteasome subunit alpha type-4 OS=Rattus norvegicus OX=10116 GN=Psma4 PE=1 SV=1	29.497	261	44.097	86835000
Q9R0J8	Legumain	Lgmn	sp|Q9R0J8|LGMN_RAT Legumain OS=Rattus norvegicus OX=10116 GN=Lgmn PE=1 SV=1	49.466	435	12.255	86538000
P18445	60S ribosomal protein L27a	Rpl27a	sp|P18445|RL27A_RAT 60S ribosomal protein L27a OS=Rattus norvegicus OX=10116 GN=Rpl27a PE=1 SV=3	16.618	148	7.3567	86218000
P62738;P63269	Actin, aortic smooth muscle;Actin, gamma-enteric smooth muscle	Acta2;Actg2	sp|P62738|ACTA_RAT Actin, aortic smooth muscle OS=Rattus norvegicus OX=10116 GN=Acta2 PE=2 SV=1;sp|P63269|ACTH_RAT Actin, gamma-enteric smooth muscle OS=Rattus norvegicus OX=10116 GN=Actg2 PE=2 SV=1	42.009	377	3.8473	86054000
P51577	P2X purinoceptor 4	P2rx4	sp|P51577|P2RX4_RAT P2X purinoceptor 4 OS=Rattus norvegicus OX=10116 GN=P2rx4 PE=1 SV=1	43.501	388	29.83	85886000
P05712	Ras-related protein Rab-2A	Rab2a	sp|P05712|RAB2A_RAT Ras-related protein Rab-2A OS=Rattus norvegicus OX=10116 GN=Rab2a PE=2 SV=1	23.535	212	9.1054	85877000
O35162	Heat shock 70 kDa protein 13	Hspa13	sp|O35162|HSP13_RAT Heat shock 70 kDa protein 13 OS=Rattus norvegicus OX=10116 GN=Hspa13 PE=1 SV=2	51.795	471	5.4709	85761000
P34064	Proteasome subunit alpha type-5	Psma5	sp|P34064|PSA5_RAT Proteasome subunit alpha type-5 OS=Rattus norvegicus OX=10116 GN=Psma5 PE=1 SV=1	26.391	241	14.381	84940000
P02764	Alpha-1-acid glycoprotein	Orm1	sp|P02764|A1AG_RAT Alpha-1-acid glycoprotein OS=Rattus norvegicus OX=10116 GN=Orm1 PE=2 SV=1	23.575	205	27.417	83540000
P85845	Fascin	Fscn1	sp|P85845|FSCN1_RAT Fascin OS=Rattus norvegicus OX=10116 GN=Fscn1 PE=1 SV=2	54.49	493	22.001	83358000
P04646	60S ribosomal protein L35a	Rpl35a	sp|P04646|RL35A_RAT 60S ribosomal protein L35a OS=Rattus norvegicus OX=10116 GN=Rpl35a PE=3 SV=1	12.554	110	4.002	82447000
P17164	Tissue alpha-L-fucosidase	Fuca1	sp|P17164|FUCO_RAT Tissue alpha-L-fucosidase OS=Rattus norvegicus OX=10116 GN=Fuca1 PE=1 SV=1	53.486	462	15.027	82373000
P18666	Myosin regulatory light chain 12B	Myl12b	sp|P18666|ML12B_RAT Myosin regulatory light chain 12B OS=Rattus norvegicus OX=10116 GN=Myl12b PE=1 SV=3	19.838	172	9.2465	82327000
Q9Z2A6	Mitogen-activated protein kinase 15	Mapk15	sp|Q9Z2A6|MK15_RAT Mitogen-activated protein kinase 15 OS=Rattus norvegicus OX=10116 GN=Mapk15 PE=1 SV=2	60.723	547	1.9869	81915000
P85108	Tubulin beta-2A chain	Tubb2a	sp|P85108|TBB2A_RAT Tubulin beta-2A chain OS=Rattus norvegicus OX=10116 GN=Tubb2a PE=1 SV=1	49.906	445	16.421	81667000
P11030	Acyl-CoA-binding protein;Triakontatetraneuropeptide;Octadecaneuropeptide	Dbi	sp|P11030|ACBP_RAT Acyl-CoA-binding protein OS=Rattus norvegicus OX=10116 GN=Dbi PE=1 SV=3	10.027	87	5.833	81472000
Q63398	Transcription factor COE1	Ebf1	sp|Q63398|COE1_RAT Transcription factor COE1 OS=Rattus norvegicus OX=10116 GN=Ebf1 PE=1 SV=2	63.65	584	1.5101	81342000
P13635	Ceruloplasmin	Cp	sp|P13635|CERU_RAT Ceruloplasmin OS=Rattus norvegicus OX=10116 GN=Cp PE=1 SV=3	120.84	1059	12.146	81324000
Q6DGG0	Peptidyl-prolyl cis-trans isomerase D	Ppid	sp|Q6DGG0|PPID_RAT Peptidyl-prolyl cis-trans isomerase D OS=Rattus norvegicus OX=10116 GN=Ppid PE=1 SV=3	40.765	370	7.9985	78914000
Q66HA4	Tax1-binding protein 1 homolog	Tax1bp1	sp|Q66HA4|TAXB1_RAT Tax1-binding protein 1 homolog OS=Rattus norvegicus OX=10116 GN=Tax1bp1 PE=2 SV=1	93.196	813	20.451	78299000
P62246	40S ribosomal protein S15a	Rps15a	sp|P62246|RS15A_RAT 40S ribosomal protein S15a OS=Rattus norvegicus OX=10116 GN=Rps15a PE=1 SV=2	14.839	130	5.6517	78164000
P70645	Bleomycin hydrolase	Blmh	sp|P70645|BLMH_RAT Bleomycin hydrolase OS=Rattus norvegicus OX=10116 GN=Blmh PE=1 SV=1	52.322	454	21.166	77922000
Q6PCT3	Tumor protein D54	Tpd52l2	sp|Q6PCT3|TPD54_RAT Tumor protein D54 OS=Rattus norvegicus OX=10116 GN=Tpd52l2 PE=1 SV=1	23.992	220	11.239	77378000
Q62736	Non-muscle caldesmon	Cald1	sp|Q62736|CALD1_RAT Non-muscle caldesmon OS=Rattus norvegicus OX=10116 GN=Cald1 PE=1 SV=1	60.583	531	14.38	77144000
P04762	Catalase	Cat	sp|P04762|CATA_RAT Catalase OS=Rattus norvegicus OX=10116 GN=Cat PE=1 SV=3	59.756	527	4.69	76300000
Q8CGU6	Nicastrin	Ncstn	sp|Q8CGU6|NICA_RAT Nicastrin OS=Rattus norvegicus OX=10116 GN=Ncstn PE=1 SV=1	78.399	708	22.027	76268000
P62914	60S ribosomal protein L11	Rpl11	sp|P62914|RL11_RAT 60S ribosomal protein L11 OS=Rattus norvegicus OX=10116 GN=Rpl11 PE=1 SV=2	20.252	178	16.315	75216000
Q4FZT9	26S proteasome non-ATPase regulatory subunit 2	Psmd2	sp|Q4FZT9|PSMD2_RAT 26S proteasome non-ATPase regulatory subunit 2 OS=Rattus norvegicus OX=10116 GN=Psmd2 PE=1 SV=1	100.19	908	9.2378	74389000
P28075	Proteasome subunit beta type-5	Psmb5	sp|P28075|PSB5_RAT Proteasome subunit beta type-5 OS=Rattus norvegicus OX=10116 GN=Psmb5 PE=1 SV=3	28.585	263	9.1392	73698000
P62815	V-type proton ATPase subunit B, brain isoform	Atp6v1b2	sp|P62815|VATB2_RAT V-type proton ATPase subunit B, brain isoform OS=Rattus norvegicus OX=10116 GN=Atp6v1b2 PE=1 SV=1	56.55	511	9.611	73430000
P17046	Lysosome-associated membrane glycoprotein 2	Lamp2	sp|P17046|LAMP2_RAT Lysosome-associated membrane glycoprotein 2 OS=Rattus norvegicus OX=10116 GN=Lamp2 PE=1 SV=3	45.155	411	3.7007	73371000
P63312	Thymosin beta-10	Tmsb10	sp|P63312|TYB10_RAT Thymosin beta-10 OS=Rattus norvegicus OX=10116 GN=Tmsb10 PE=1 SV=2	5.0256	44	5.4223	72584000
Q4QRB4	Tubulin beta-3 chain	Tubb3	sp|Q4QRB4|TBB3_RAT Tubulin beta-3 chain OS=Rattus norvegicus OX=10116 GN=Tubb3 PE=1 SV=1	50.418	450	18.872	72431000
P41123	60S ribosomal protein L13	Rpl13	sp|P41123|RL13_RAT 60S ribosomal protein L13 OS=Rattus norvegicus OX=10116 GN=Rpl13 PE=1 SV=2	24.309	211	11.572	72086000
Q5PQX0	UDP-glucuronic acid decarboxylase 1	Uxs1	sp|Q5PQX0|UXS1_RAT UDP-glucuronic acid decarboxylase 1 OS=Rattus norvegicus OX=10116 GN=Uxs1 PE=1 SV=1	47.538	420	8.782	71802000
Q9JLT0	Myosin-10	Myh10	sp|Q9JLT0|MYH10_RAT Myosin-10 OS=Rattus norvegicus OX=10116 GN=Myh10 PE=1 SV=1	228.96	1976	6.4276	71668000
Q497B8	Lysine-specific demethylase 8	Kdm8	sp|Q497B8|KDM8_RAT Bifunctional peptidase and arginyl-hydroxylase JMJD5 OS=Rattus norvegicus OX=10116 GN=Kdm8 PE=2 SV=1	47.247	414	-2	71114000
Q9WVC0;Q5PQK1	Septin-7	Sep-7	sp|Q9WVC0|SEPT7_RAT Septin-7 OS=Rattus norvegicus OX=10116 GN=Septin7 PE=1 SV=1	50.507	436	16.85	70878000
P35565	Calnexin	Canx	sp|P35565|CALX_RAT Calnexin OS=Rattus norvegicus OX=10116 GN=Canx PE=1 SV=1	67.254	591	13.293	70487000
Q5XI37	28S ribosomal protein S15, mitochondrial	Mrps15	sp|Q5XI37|RT15_RAT 28S ribosomal protein S15, mitochondrial OS=Rattus norvegicus OX=10116 GN=Mrps15 PE=2 SV=1	29.712	257	-2	70021000
Q6NYB7	Ras-related protein Rab-1A	Rab1A	sp|Q6NYB7|RAB1A_RAT Ras-related protein Rab-1A OS=Rattus norvegicus OX=10116 GN=Rab1A PE=1 SV=3	22.677	205	2.3042	69975000
Q9ES72	Protein CYR61	Cyr61	sp|Q9ES72|CCN1_RAT CCN family member 1 OS=Rattus norvegicus OX=10116 GN=Ccn1 PE=2 SV=1	41.687	379	8.005	69472000
Q5M7U6	Actin-related protein 2	Actr2	sp|Q5M7U6|ARP2_RAT Actin-related protein 2 OS=Rattus norvegicus OX=10116 GN=Actr2 PE=2 SV=1	44.733	394	5.559	69336000
Q4KLF8	Actin-related protein 2/3 complex subunit 5	Arpc5	sp|Q4KLF8|ARPC5_RAT Actin-related protein 2/3 complex subunit 5 OS=Rattus norvegicus OX=10116 GN=Arpc5 PE=1 SV=3	16.32	151	20.656	69114000
Q9JLZ1	Glutaredoxin-3	Glrx3	sp|Q9JLZ1|GLRX3_RAT Glutaredoxin-3 OS=Rattus norvegicus OX=10116 GN=Glrx3 PE=1 SV=2	37.849	337	27.77	69019000
P62912	60S ribosomal protein L32	Rpl32	sp|P62912|RL32_RAT 60S ribosomal protein L32 OS=Rattus norvegicus OX=10116 GN=Rpl32 PE=1 SV=2	15.86	135	4.2636	68722000
P24049	60S ribosomal protein L17	Rpl17	sp|P24049|RL17_RAT 60S ribosomal protein L17 OS=Rattus norvegicus OX=10116 GN=Rpl17 PE=2 SV=3	21.397	184	8.3199	67979000
P17475	Alpha-1-antiproteinase	Serpina1	sp|P17475|A1AT_RAT Alpha-1-antiproteinase OS=Rattus norvegicus OX=10116 GN=Serpina1 PE=1 SV=2	46.135	411	3.3094	67884000
P01150	Pro-thyrotropin-releasing hormone;Thyrotropin-releasing hormone	Trh	sp|P01150|TRH_RAT Pro-thyrotropin-releasing hormone OS=Rattus norvegicus OX=10116 GN=Trh PE=1 SV=1	29.283	255	18.742	67468000
P62752	60S ribosomal protein L23a	Rpl23a	sp|P62752|RL23A_RAT 60S ribosomal protein L23a OS=Rattus norvegicus OX=10116 GN=Rpl23a PE=2 SV=1	17.695	156	4.585	66603000
Q925D4	Transmembrane protein 176B	Tmem176b	sp|Q925D4|T176B_RAT Transmembrane protein 176B OS=Rattus norvegicus OX=10116 GN=Tmem176b PE=1 SV=1	28.485	263	9.632	66248000
Q6AXR4	Beta-hexosaminidase subunit beta	Hexb	sp|Q6AXR4|HEXB_RAT Beta-hexosaminidase subunit beta OS=Rattus norvegicus OX=10116 GN=Hexb PE=2 SV=1	61.527	537	2.9974	66138000
Q4V8K1	Metalloreductase STEAP4	Steap4	sp|Q4V8K1|STEA4_RAT Metalloreductase STEAP4 OS=Rattus norvegicus OX=10116 GN=Steap4 PE=1 SV=1	52.764	470	11.905	66081000
P85125	Polymerase I and transcript release factor	Ptrf	sp|P85125|CAVN1_RAT Caveolae-associated protein 1 OS=Rattus norvegicus OX=10116 GN=Cavin1 PE=1 SV=1	43.908	392	20.268	65378000
Q01460	Di-N-acetylchitobiase	Ctbs	sp|Q01460|DIAC_RAT Di-N-acetylchitobiase OS=Rattus norvegicus OX=10116 GN=Ctbs PE=1 SV=1	41.531	367	9.7674	65313000
P62282	40S ribosomal protein S11	Rps11	sp|P62282|RS11_RAT 40S ribosomal protein S11 OS=Rattus norvegicus OX=10116 GN=Rps11 PE=1 SV=3	18.431	158	5.1839	64458000
P35952	Low-density lipoprotein receptor	Ldlr	sp|P35952|LDLR_RAT Low-density lipoprotein receptor OS=Rattus norvegicus OX=10116 GN=Ldlr PE=1 SV=1	96.621	879	7.0148	64131000
P51583	Multifunctional protein ADE2;Phosphoribosylaminoimidazole-succinocarboxamide synthase;Phosphoribosylaminoimidazole carboxylase	Paics	sp|P51583|PUR6_RAT Multifunctional protein ADE2 OS=Rattus norvegicus OX=10116 GN=Paics PE=1 SV=3	47.096	425	21.048	64116000
P62890	60S ribosomal protein L30	Rpl30	sp|P62890|RL30_RAT 60S ribosomal protein L30 OS=Rattus norvegicus OX=10116 GN=Rpl30 PE=3 SV=2	12.784	115	4.8944	63240000
Q5BJY9;CON__P05784	Keratin, type I cytoskeletal 18	Krt18	sp|Q5BJY9|K1C18_RAT Keratin, type I cytoskeletal 18 OS=Rattus norvegicus OX=10116 GN=Krt18 PE=1 SV=3;	47.761	423	17.28	63083000
P62250	40S ribosomal protein S16	Rps16	sp|P62250|RS16_RAT 40S ribosomal protein S16 OS=Rattus norvegicus OX=10116 GN=Rps16 PE=1 SV=2	16.445	146	6.4327	62973000
M0RC99	Ras-related protein Rab-5A	Rab5a	sp|M0RC99|RAB5A_RAT Ras-related protein Rab-5A OS=Rattus norvegicus OX=10116 GN=Rab5a PE=2 SV=1	23.624	215	8.1198	62573000
Q3KRD8	Eukaryotic translation initiation factor 6	Eif6	sp|Q3KRD8|IF6_RAT Eukaryotic translation initiation factor 6 OS=Rattus norvegicus OX=10116 GN=Eif6 PE=1 SV=1	26.571	245	4.0331	62417000
P35434	ATP synthase subunit delta, mitochondrial	Atp5d	sp|P35434|ATPD_RAT ATP synthase subunit delta, mitochondrial OS=Rattus norvegicus OX=10116 GN=Atp5f1d PE=1 SV=2	17.595	168	5.7285	62255000
Q9EPB1	Dipeptidyl peptidase 2	Dpp7	sp|Q9EPB1|DPP2_RAT Dipeptidyl peptidase 2 OS=Rattus norvegicus OX=10116 GN=Dpp7 PE=1 SV=1	55.114	500	9.4884	61339000
P17074	40S ribosomal protein S19	Rps19	sp|P17074|RS19_RAT 40S ribosomal protein S19 OS=Rattus norvegicus OX=10116 GN=Rps19 PE=2 SV=3	16.085	145	5.7432	61164000
P11348	Dihydropteridine reductase	Qdpr	sp|P11348|DHPR_RAT Dihydropteridine reductase OS=Rattus norvegicus OX=10116 GN=Qdpr PE=1 SV=1	25.552	241	30.058	60898000
Q63377	Sodium/potassium-transporting ATPase subunit beta-3	Atp1b3	sp|Q63377|AT1B3_RAT Sodium/potassium-transporting ATPase subunit beta-3 OS=Rattus norvegicus OX=10116 GN=Atp1b3 PE=1 SV=1	31.829	279	13.171	60500000
P21744	Insulin-like growth factor-binding protein 4	Igfbp4	sp|P21744|IBP4_RAT Insulin-like growth factor-binding protein 4 OS=Rattus norvegicus OX=10116 GN=Igfbp4 PE=1 SV=2	27.745	254	10.935	60463000
Q9WUF4	Vesicle-associated membrane protein 8	Vamp8	sp|Q9WUF4|VAMP8_RAT Vesicle-associated membrane protein 8 OS=Rattus norvegicus OX=10116 GN=Vamp8 PE=1 SV=1	11.32	100	9.22	59750000
P63004	Platelet-activating factor acetylhydrolase IB subunit alpha	Pafah1b1	sp|P63004|LIS1_RAT Platelet-activating factor acetylhydrolase IB subunit alpha OS=Rattus norvegicus OX=10116 GN=Pafah1b1 PE=1 SV=2	46.67	410	8.9671	59100000
P42123	L-lactate dehydrogenase B chain	Ldhb	sp|P42123|LDHB_RAT L-lactate dehydrogenase B chain OS=Rattus norvegicus OX=10116 GN=Ldhb PE=1 SV=2	36.612	334	11.236	59082000
P19939	Apolipoprotein C-I;Truncated apolipoprotein C-I	Apoc1	sp|P19939|APOC1_RAT Apolipoprotein C-I OS=Rattus norvegicus OX=10116 GN=Apoc1 PE=3 SV=1	9.8606	88	2.8105	58689000
P24050	40S ribosomal protein S5;40S ribosomal protein S5, N-terminally processed	Rps5	sp|P24050|RS5_RAT 40S ribosomal protein S5 OS=Rattus norvegicus OX=10116 GN=Rps5 PE=1 SV=3	22.878	204	18.1	58447000
P41498	Low molecular weight phosphotyrosine protein phosphatase	Acp1	sp|P41498|PPAC_RAT Low molecular weight phosphotyrosine protein phosphatase OS=Rattus norvegicus OX=10116 GN=Acp1 PE=1 SV=3	18.151	158	18.511	58340000
Q4KMC4;P82808	Glutamine--fructose-6-phosphate aminotransferase [isomerizing] 2	Gfpt2	sp|Q4KMC4|GFPT2_RAT Glutamine--fructose-6-phosphate aminotransferase [isomerizing] 2 OS=Rattus norvegicus OX=10116 GN=Gfpt2 PE=1 SV=3	77.009	682	12.575	58229000
P37996	ADP-ribosylation factor-like protein 3	Arl3	sp|P37996|ARL3_RAT ADP-ribosylation factor-like protein 3 OS=Rattus norvegicus OX=10116 GN=Arl3 PE=1 SV=2	20.456	182	23.937	57905000
P62859	40S ribosomal protein S28	Rps28	sp|P62859|RS28_RAT 40S ribosomal protein S28 OS=Rattus norvegicus OX=10116 GN=Rps28 PE=1 SV=1	7.8409	69	7.8994	57353000
P04638	Apolipoprotein A-II;Proapolipoprotein A-II	Apoa2	sp|P04638|APOA2_RAT Apolipoprotein A-II OS=Rattus norvegicus OX=10116 GN=Apoa2 PE=2 SV=1	11.439	102	8.0349	57202000
P61751	ADP-ribosylation factor 4	Arf4	sp|P61751|ARF4_RAT ADP-ribosylation factor 4 OS=Rattus norvegicus OX=10116 GN=Arf4 PE=2 SV=2	20.396	180	3.932	56717000
P10860	Glutamate dehydrogenase 1, mitochondrial	Glud1	sp|P10860|DHE3_RAT Glutamate dehydrogenase 1, mitochondrial OS=Rattus norvegicus OX=10116 GN=Glud1 PE=1 SV=2	61.415	558	12.099	56292000
O35824	DnaJ homolog subfamily A member 2	Dnaja2	sp|O35824|DNJA2_RAT DnaJ homolog subfamily A member 2 OS=Rattus norvegicus OX=10116 GN=Dnaja2 PE=1 SV=1	45.765	412	10.286	56074000
P08932;P01048	T-kininogen 2;T-kininogen 2 heavy chain;T-kinin;T-kininogen 2 light chain;T-kininogen 1;T-kininogen 1 heavy chain;T-kinin;T-kininogen 1 light chain	Map1	sp|P08932|KNT2_RAT T-kininogen 2 OS=Rattus norvegicus OX=10116 PE=1 SV=2;sp|P01048|KNT1_RAT T-kininogen 1 OS=Rattus norvegicus OX=10116 GN=Map1 PE=1 SV=2	47.704	430	9.26	56047000
Q4KM49	Tyrosine--tRNA ligase, cytoplasmic;Tyrosine--tRNA ligase, cytoplasmic, N-terminally processed	Yars	sp|Q4KM49|SYYC_RAT Tyrosine--tRNA ligase, cytoplasmic OS=Rattus norvegicus OX=10116 GN=Yars1 PE=2 SV=3	59.115	528	7.6844	55905000
Q3SWU3	Heterogeneous nuclear ribonucleoprotein D-like	Hnrnpdl	sp|Q3SWU3|HNRDL_RAT Heterogeneous nuclear ribonucleoprotein D-like OS=Rattus norvegicus OX=10116 GN=Hnrnpdl PE=1 SV=1	35.294	322	3.3627	55881000
Q6AYH5	Dynactin subunit 2	Dctn2	sp|Q6AYH5|DCTN2_RAT Dynactin subunit 2 OS=Rattus norvegicus OX=10116 GN=Dctn2 PE=1 SV=1	44.147	402	19.62	55756000
Q5XHY5	Threonine--tRNA ligase, cytoplasmic	Tars	sp|Q5XHY5|SYTC_RAT Threonine--tRNA ligase 1, cytoplasmic OS=Rattus norvegicus OX=10116 GN=Tars1 PE=1 SV=1	80.575	695	10.011	55484000
O54858	Carboxypeptidase Z	Cpz	sp|O54858|CBPZ_RAT Carboxypeptidase Z OS=Rattus norvegicus OX=10116 GN=Cpz PE=2 SV=1	73.081	652	6.3627	55393000
P49744;P35444	Thrombospondin-4	Thbs4	sp|P49744|TSP4_RAT Thrombospondin-4 OS=Rattus norvegicus OX=10116 GN=Thbs4 PE=1 SV=1	108.21	980	6.1746	55267000
Q6AXT5	Ras-related protein Rab-21	Rab21	sp|Q6AXT5|RAB21_RAT Ras-related protein Rab-21 OS=Rattus norvegicus OX=10116 GN=Rab21 PE=2 SV=1	24.163	223	9.5294	55094000
P61354	60S ribosomal protein L27	Rpl27	sp|P61354|RL27_RAT 60S ribosomal protein L27 OS=Rattus norvegicus OX=10116 GN=Rpl27 PE=2 SV=2	15.798	136	4.3753	55027000
P62856	40S ribosomal protein S26	Rps26	sp|P62856|RS26_RAT 40S ribosomal protein S26 OS=Rattus norvegicus OX=10116 GN=Rps26 PE=3 SV=3	13.015	115	1.528	54929000
P36201	Cysteine-rich protein 2	Crip2	sp|P36201|CRIP2_RAT Cysteine-rich protein 2 OS=Rattus norvegicus OX=10116 GN=Crip2 PE=2 SV=1	22.696	208	26.648	54864000
P40307	Proteasome subunit beta type-2	Psmb2	sp|P40307|PSB2_RAT Proteasome subunit beta type-2 OS=Rattus norvegicus OX=10116 GN=Psmb2 PE=1 SV=1	22.912	201	5.1235	54662000
P54313;O35353	Guanine nucleotide-binding protein G(I)/G(S)/G(T) subunit beta-2	Gnb2	sp|P54313|GBB2_RAT Guanine nucleotide-binding protein G(I)/G(S)/G(T) subunit beta-2 OS=Rattus norvegicus OX=10116 GN=Gnb2 PE=1 SV=4	37.331	340	15.169	54662000
Q6PDV7	60S ribosomal protein L10	Rpl10	sp|Q6PDV7|RL10_RAT 60S ribosomal protein L10 OS=Rattus norvegicus OX=10116 GN=Rpl10 PE=1 SV=3	24.604	214	14.102	54541000
Q6URK4	Heterogeneous nuclear ribonucleoprotein A3	Hnrnpa3	sp|Q6URK4|ROA3_RAT Heterogeneous nuclear ribonucleoprotein A3 OS=Rattus norvegicus OX=10116 GN=Hnrnpa3 PE=1 SV=1	39.652	379	22.143	54514000
Q62658	Peptidyl-prolyl cis-trans isomerase FKBP1A	Fkbp1a	sp|Q62658|FKB1A_RAT Peptidyl-prolyl cis-trans isomerase FKBP1A OS=Rattus norvegicus OX=10116 GN=Fkbp1a PE=1 SV=3	11.922	108	4.7071	54283000
Q9Z2L0	Voltage-dependent anion-selective channel protein 1	Vdac1	sp|Q9Z2L0|VDAC1_RAT Voltage-dependent anion-selective channel protein 1 OS=Rattus norvegicus OX=10116 GN=Vdac1 PE=1 SV=4	30.755	283	9.0003	53942000
P04256	Heterogeneous nuclear ribonucleoprotein A1;Heterogeneous nuclear ribonucleoprotein A1, N-terminally processed	Hnrnpa1	sp|P04256|ROA1_RAT Heterogeneous nuclear ribonucleoprotein A1 OS=Rattus norvegicus OX=10116 GN=Hnrnpa1 PE=1 SV=3	34.212	320	12.521	53737000
P63025;P63045	Vesicle-associated membrane protein 3	Vamp3	sp|P63025|VAMP3_RAT Vesicle-associated membrane protein 3 OS=Rattus norvegicus OX=10116 GN=Vamp3 PE=1 SV=1	11.48	103	8.698	53485000
P70560	Collagen alpha-1(XII) chain	Col12a1	sp|P70560|COCA1_RAT Collagen alpha-1(XII) chain (Fragment) OS=Rattus norvegicus OX=10116 GN=Col12a1 PE=2 SV=1	32.001	317	16.485	53456000
P30835	ATP-dependent 6-phosphofructokinase, liver type	Pfkl	sp|P30835|PFKAL_RAT ATP-dependent 6-phosphofructokinase, liver type OS=Rattus norvegicus OX=10116 GN=Pfkl PE=1 SV=3	85.338	780	19.408	53283000
P0C5H9	Mesencephalic astrocyte-derived neurotrophic factor	Manf	sp|P0C5H9|MANF_RAT Mesencephalic astrocyte-derived neurotrophic factor OS=Rattus norvegicus OX=10116 GN=Manf PE=1 SV=1	20.388	179	7.2066	53144000
P60522	Gamma-aminobutyric acid receptor-associated protein-like 2	Gabarapl2	sp|P60522|GBRL2_RAT Gamma-aminobutyric acid receptor-associated protein-like 2 OS=Rattus norvegicus OX=10116 GN=Gabarapl2 PE=3 SV=1	13.667	117	6.9588	53051000
Q6AYE5	Out at first protein homolog	Oaf	sp|Q6AYE5|OAF_RAT Out at first protein homolog OS=Rattus norvegicus OX=10116 GN=Oaf PE=2 SV=1	31.775	282	6.3328	52867000
Q63798	Proteasome activator complex subunit 2	Psme2	sp|Q63798|PSME2_RAT Proteasome activator complex subunit 2 OS=Rattus norvegicus OX=10116 GN=Psme2 PE=2 SV=3	26.857	238	9.0496	52351000
P17220	Proteasome subunit alpha type-2	Psma2	sp|P17220|PSA2_RAT Proteasome subunit alpha type-2 OS=Rattus norvegicus OX=10116 GN=Psma2 PE=1 SV=3	25.926	234	14.323	52081000
B2GUZ5	F-actin-capping protein subunit alpha-1	Capza1	sp|B2GUZ5|CAZA1_RAT F-actin-capping protein subunit alpha-1 OS=Rattus norvegicus OX=10116 GN=Capza1 PE=1 SV=1	32.909	286	15.928	52037000
P20909	Collagen alpha-1(XI) chain	Col11a1	sp|P20909|COBA1_RAT Collagen alpha-1(XI) chain OS=Rattus norvegicus OX=10116 GN=Col11a1 PE=1 SV=2	181.02	1804	21.945	51542000
P70470	Acyl-protein thioesterase 1	Lypla1	sp|P70470|LYPA1_RAT Acyl-protein thioesterase 1 OS=Rattus norvegicus OX=10116 GN=Lypla1 PE=1 SV=1	24.708	230	17.308	51122000
Q65Z14	Oncostatin-M-specific receptor subunit beta	Osmr	sp|Q65Z14|OSMR_RAT Oncostatin-M-specific receptor subunit beta OS=Rattus norvegicus OX=10116 GN=Osmr PE=2 SV=1	108.62	962	11.525	50974000
Q5FVH0	Complement C1q tumor necrosis factor-related protein 5	C1qtnf5	sp|Q5FVH0|C1QT5_RAT Complement C1q tumor necrosis factor-related protein 5 OS=Rattus norvegicus OX=10116 GN=C1qtnf5 PE=2 SV=1	25.334	243	6.4967	50952000
P30427	Plectin	Plec	sp|P30427|PLEC_RAT Plectin OS=Rattus norvegicus OX=10116 GN=Plec PE=1 SV=2	533.53	4687	13.928	50865000
P06866	Haptoglobin;Haptoglobin alpha chain;Haptoglobin beta chain	Hp	sp|P06866|HPT_RAT Haptoglobin OS=Rattus norvegicus OX=10116 GN=Hp PE=1 SV=3	38.563	347	8.8289	50441000
Q6B345	Protein S100-A11	S100a11	sp|Q6B345|S10AB_RAT Protein S100-A11 OS=Rattus norvegicus OX=10116 GN=S100a11 PE=3 SV=1	11.065	98	6.8489	50244000
B3GNI6	Septin-11	Sep-11	sp|B3GNI6|SEP11_RAT Septin-11 OS=Rattus norvegicus OX=10116 GN=Septin11 PE=1 SV=1	49.694	431	10.821	50231000
P35572	Insulin-like growth factor-binding protein 6	Igfbp6	sp|P35572|IBP6_RAT Insulin-like growth factor-binding protein 6 OS=Rattus norvegicus OX=10116 GN=Igfbp6 PE=1 SV=1	24.193	226	10.818	49702000
P85515	Alpha-centractin	Actr1a	sp|P85515|ACTZ_RAT Alpha-centractin OS=Rattus norvegicus OX=10116 GN=Actr1a PE=1 SV=1	42.613	376	7.9868	49178000
Q9HB97	Alpha-parvin	Parva	sp|Q9HB97|PARVA_RAT Alpha-parvin OS=Rattus norvegicus OX=10116 GN=Parva PE=1 SV=2	42.291	372	15.025	48812000
D3ZD05		Kank2	sp|D3ZD05|KANK2_RAT KN motif and ankyrin repeat domain-containing protein 2 OS=Rattus norvegicus OX=10116 GN=Kank2 PE=1 SV=2	90.883	847	1.8689	48671000
P47198	60S ribosomal protein L22	Rpl22	sp|P47198|RL22_RAT 60S ribosomal protein L22 OS=Rattus norvegicus OX=10116 GN=Rpl22 PE=2 SV=2	14.789	128	9.9969	48276000
Q6AYZ1	Tubulin alpha-1C chain	Tuba1c	sp|Q6AYZ1|TBA1C_RAT Tubulin alpha-1C chain OS=Rattus norvegicus OX=10116 GN=Tuba1c PE=1 SV=1	49.937	449	3.8248	48220000
P15999	ATP synthase subunit alpha, mitochondrial	Atp5a1	sp|P15999|ATPA_RAT ATP synthase subunit alpha, mitochondrial OS=Rattus norvegicus OX=10116 GN=Atp5f1a PE=1 SV=2	59.753	553	9.8615	48108000
Q6TUG0	DnaJ homolog subfamily B member 11	Dnajb11	sp|Q6TUG0|DJB11_RAT DnaJ homolog subfamily B member 11 OS=Rattus norvegicus OX=10116 GN=Dnajb11 PE=2 SV=1	40.495	358	16.736	48003000
Q6QLM7	Kinesin heavy chain isoform 5A	Kif5a	sp|Q6QLM7|KIF5A_RAT Kinesin heavy chain isoform 5A OS=Rattus norvegicus OX=10116 GN=Kif5a PE=1 SV=1	116.91	1027	1.3978	47760000
Q9R1T1	Barrier-to-autointegration factor;Barrier-to-autointegration factor, N-terminally processed	Banf1	sp|Q9R1T1|BAF_RAT Barrier-to-autointegration factor OS=Rattus norvegicus OX=10116 GN=Banf1 PE=1 SV=1	10.044	89	9.3247	47415000
P40112	Proteasome subunit beta type-3	Psmb3	sp|P40112|PSB3_RAT Proteasome subunit beta type-3 OS=Rattus norvegicus OX=10116 GN=Psmb3 PE=1 SV=1	22.965	205	9.4633	47231000
O08651	D-3-phosphoglycerate dehydrogenase	Phgdh	sp|O08651|SERA_RAT D-3-phosphoglycerate dehydrogenase OS=Rattus norvegicus OX=10116 GN=Phgdh PE=1 SV=3	56.493	533	4.1546	47138000
P83868	Prostaglandin E synthase 3	Ptges3	sp|P83868|TEBP_RAT Prostaglandin E synthase 3 OS=Rattus norvegicus OX=10116 GN=Ptges3 PE=1 SV=2	18.721	160	10.335	47013000
Q63016	Large neutral amino acids transporter small subunit 1	Slc7a5	sp|Q63016|LAT1_RAT Large neutral amino acids transporter small subunit 1 OS=Rattus norvegicus OX=10116 GN=Slc7a5 PE=1 SV=2	55.903	512	4.1526	46978000
Q63797	Proteasome activator complex subunit 1	Psme1	sp|Q63797|PSME1_RAT Proteasome activator complex subunit 1 OS=Rattus norvegicus OX=10116 GN=Psme1 PE=2 SV=1	28.577	249	6.2858	46524000
P51635	Alcohol dehydrogenase [NADP(+)]	Akr1a1	sp|P51635|AK1A1_RAT Aldo-keto reductase family 1 member A1 OS=Rattus norvegicus OX=10116 GN=Akr1a1 PE=1 SV=2	36.505	325	8.1847	46417000
Q6QMY6	Tsukushin	Tsku	sp|Q6QMY6|TSK_RAT Tsukushi OS=Rattus norvegicus OX=10116 GN=Tsku PE=2 SV=1	38.09	353	14.523	46399000
Q91ZS3	45 kDa calcium-binding protein	Sdf4	sp|Q91ZS3|CAB45_RAT 45 kDa calcium-binding protein OS=Rattus norvegicus OX=10116 GN=Sdf4 PE=1 SV=1	42.075	361	4.9732	46297000
P62271	40S ribosomal protein S18	Rps18	sp|P62271|RS18_RAT 40S ribosomal protein S18 OS=Rattus norvegicus OX=10116 GN=Rps18 PE=1 SV=3	17.718	152	3.7341	45231000
P62944;P52303	AP-2 complex subunit beta	Ap2b1	sp|P62944|AP2B1_RAT AP-2 complex subunit beta OS=Rattus norvegicus OX=10116 GN=Ap2b1 PE=1 SV=1	104.55	937	14.513	45026000
B0BNI5	Olfactomedin-like protein 3	Olfml3	sp|B0BNI5|OLFL3_RAT Olfactomedin-like protein 3 OS=Rattus norvegicus OX=10116 GN=Olfml3 PE=2 SV=2	45.961	406	19.552	44901000
Q641X3	Beta-hexosaminidase subunit alpha	Hexa	sp|Q641X3|HEXA_RAT Beta-hexosaminidase subunit alpha OS=Rattus norvegicus OX=10116 GN=Hexa PE=2 SV=1	60.537	528	13.609	44501000
O89046	Coronin-1B	Coro1b	sp|O89046|COR1B_RAT Coronin-1B OS=Rattus norvegicus OX=10116 GN=Coro1b PE=1 SV=1	53.845	484	5.0389	44118000
P54001	Prolyl 4-hydroxylase subunit alpha-1	P4ha1	sp|P54001|P4HA1_RAT Prolyl 4-hydroxylase subunit alpha-1 OS=Rattus norvegicus OX=10116 GN=P4ha1 PE=2 SV=2	60.897	534	20.851	43281000
P62870	Transcription elongation factor B polypeptide 2	Tceb2	sp|P62870|ELOB_RAT Elongin-B OS=Rattus norvegicus OX=10116 GN=Elob PE=1 SV=1	13.17	118	8.1917	43219000
P62775	Myotrophin	Mtpn	sp|P62775|MTPN_RAT Myotrophin OS=Rattus norvegicus OX=10116 GN=Mtpn PE=1 SV=2	12.861	118	20	43160000
Q64194	Lysosomal acid lipase/cholesteryl ester hydrolase	Lipa	sp|Q64194|LICH_RAT Lysosomal acid lipase/cholesteryl ester hydrolase OS=Rattus norvegicus OX=10116 GN=Lipa PE=2 SV=1	45.185	397	6.7867	42738000
P60517	Gamma-aminobutyric acid receptor-associated protein	Gabarap	sp|P60517|GBRAP_RAT Gamma-aminobutyric acid receptor-associated protein OS=Rattus norvegicus OX=10116 GN=Gabarap PE=1 SV=1	13.918	117	3.4362	42331000
Q794E4	Heterogeneous nuclear ribonucleoprotein F;Heterogeneous nuclear ribonucleoprotein F, N-terminally processed	Hnrnpf	sp|Q794E4|HNRPF_RAT Heterogeneous nuclear ribonucleoprotein F OS=Rattus norvegicus OX=10116 GN=Hnrnpf PE=1 SV=3	45.729	415	12.982	42257000
Q62940	E3 ubiquitin-protein ligase NEDD4	Nedd4	sp|Q62940|NEDD4_RAT E3 ubiquitin-protein ligase NEDD4 OS=Rattus norvegicus OX=10116 GN=Nedd4 PE=1 SV=1	102.39	887	7.593	41973000
P28073	Proteasome subunit beta type-6	Psmb6	sp|P28073|PSB6_RAT Proteasome subunit beta type-6 OS=Rattus norvegicus OX=10116 GN=Psmb6 PE=1 SV=3	25.289	238	11.419	41553000
Q9QW30	Neurogenic locus notch homolog protein 2;Notch 2 extracellular truncation;Notch 2 intracellular domain	Notch2	sp|Q9QW30|NOTC2_RAT Neurogenic locus notch homolog protein 2 OS=Rattus norvegicus OX=10116 GN=Notch2 PE=1 SV=1	265.37	2471	5.9516	41099000
Q9EPH8	Polyadenylate-binding protein 1	Pabpc1	sp|Q9EPH8|PABP1_RAT Polyadenylate-binding protein 1 OS=Rattus norvegicus OX=10116 GN=Pabpc1 PE=1 SV=1	70.7	636	4.3055	40245000
B4F7E8	Niban-like protein 1	Fam129b	sp|B4F7E8|NIBA2_RAT Protein Niban 2 OS=Rattus norvegicus OX=10116 GN=Niban2 PE=1 SV=1	84.73	747	12.222	40243000
D3ZTV3		Flrt2	sp|D3ZTV3|FLRT2_RAT Leucine-rich repeat transmembrane protein FLRT2 OS=Rattus norvegicus OX=10116 GN=Flrt2 PE=1 SV=1	73.873	660	6.5661	40229000
Q9R0T3	DnaJ homolog subfamily C member 3	Dnajc3	sp|Q9R0T3|DNJC3_RAT DnaJ homolog subfamily C member 3 OS=Rattus norvegicus OX=10116 GN=Dnajc3 PE=1 SV=3	57.56	504	17.1	40002000
P83732	60S ribosomal protein L24	Rpl24	sp|P83732|RL24_RAT 60S ribosomal protein L24 OS=Rattus norvegicus OX=10116 GN=Rpl24 PE=2 SV=1	17.779	157	5.4835	39790000
Q9R1J8	Prolyl 3-hydroxylase 1	Lepre1	sp|Q9R1J8|P3H1_RAT Prolyl 3-hydroxylase 1 OS=Rattus norvegicus OX=10116 GN=P3h1 PE=1 SV=1	82.389	728	11.379	39344000
P62268	40S ribosomal protein S23	Rps23	sp|P62268|RS23_RAT 40S ribosomal protein S23 OS=Rattus norvegicus OX=10116 GN=Rps23 PE=1 SV=3	15.807	143	8.7789	39237000
Q5BJS2	Lipoma HMGIC fusion partner	Lhfp	sp|Q5BJS2|LHPL6_RAT LHFPL tetraspan subfamily member 6 protein OS=Rattus norvegicus OX=10116 GN=Lhfpl6 PE=2 SV=1	21.666	200	7.7582	38931000
P62193	26S protease regulatory subunit 4	Psmc1	sp|P62193|PRS4_RAT 26S proteasome regulatory subunit 4 OS=Rattus norvegicus OX=10116 GN=Psmc1 PE=1 SV=1	49.184	440	15.175	38786000
P12711	Alcohol dehydrogenase class-3	Adh5	sp|P12711|ADHX_RAT Alcohol dehydrogenase class-3 OS=Rattus norvegicus OX=10116 GN=Adh5 PE=1 SV=2	39.575	374	6.4906	38693000
Q9JJ19	Na(+)/H(+) exchange regulatory cofactor NHE-RF1	Slc9a3r1	sp|Q9JJ19|NHRF1_RAT Na(+)/H(+) exchange regulatory cofactor NHE-RF1 OS=Rattus norvegicus OX=10116 GN=Slc9a3r1 PE=1 SV=3	38.83	356	2.2528	38672000
B5DEN9	Vacuolar protein sorting-associated protein 28 homolog	Vps28	sp|B5DEN9|VPS28_RAT Vacuolar protein sorting-associated protein 28 homolog OS=Rattus norvegicus OX=10116 GN=Vps28 PE=2 SV=1	26.11	228	4.2296	38304000
Q0H8B9	C-type lectin domain family 2 member D11	Clec2d11	sp|Q0H8B9|CL2DB_RAT C-type lectin domain family 2 member D11 OS=Rattus norvegicus OX=10116 GN=Clec2d11 PE=1 SV=1	23.537	207	9.3391	38178000
Q99N27	Sorting nexin-1	Snx1	sp|Q99N27|SNX1_RAT Sorting nexin-1 OS=Rattus norvegicus OX=10116 GN=Snx1 PE=1 SV=1	59.044	522	3.4394	37971000
Q6AXS5	Plasminogen activator inhibitor 1 RNA-binding protein;Plasminogen activator inhibitor 1 RNA-binding protein, N-terminally processed	Serbp1	sp|Q6AXS5|PAIRB_RAT Plasminogen activator inhibitor 1 RNA-binding protein OS=Rattus norvegicus OX=10116 GN=Serbp1 PE=1 SV=2	44.754	407	4.3275	37604000
Q920J4	Thioredoxin-like protein 1	Txnl1	sp|Q920J4|TXNL1_RAT Thioredoxin-like protein 1 OS=Rattus norvegicus OX=10116 GN=Txnl1 PE=1 SV=3	32.249	289	9.6998	37562000
Q9R1Z0;P81155	Voltage-dependent anion-selective channel protein 3;Voltage-dependent anion-selective channel protein 2	Vdac3;Vdac2	sp|Q9R1Z0|VDAC3_RAT Voltage-dependent anion-selective channel protein 3 OS=Rattus norvegicus OX=10116 GN=Vdac3 PE=1 SV=2;sp|P81155|VDAC2_RAT Voltage-dependent anion-selective channel protein 2 OS=Rattus norvegicus OX=10116 GN=Vdac2 PE=1 SV=2	30.797	283	2.1813	37555000
P13471	40S ribosomal protein S14	Rps14	sp|P13471|RS14_RAT 40S ribosomal protein S14 OS=Rattus norvegicus OX=10116 GN=Rps14 PE=2 SV=3	16.259	151	4.8903	37483000
Q9R066	Coxsackievirus and adenovirus receptor homolog	Cxadr	sp|Q9R066|CXAR_RAT Coxsackievirus and adenovirus receptor homolog OS=Rattus norvegicus OX=10116 GN=Cxadr PE=1 SV=2	39.948	365	5.724	36851000
Q9WU49	Calcium-regulated heat stable protein 1	Carhsp1	sp|Q9WU49|CHSP1_RAT Calcium-regulated heat stable protein 1 OS=Rattus norvegicus OX=10116 GN=Carhsp1 PE=1 SV=1	15.906	147	4.2853	36826000
Q9Z2Q4	Methionine synthase	Mtr	sp|Q9Z2Q4|METH_RAT Methionine synthase OS=Rattus norvegicus OX=10116 GN=Mtr PE=1 SV=1	139.16	1253	1.4689	36669000
P62839;P61078;P70711	Ubiquitin-conjugating enzyme E2 D2;Ubiquitin-conjugating enzyme E2 D3;Ubiquitin-conjugating enzyme E2 D2B	Ube2d2;Ube2d3;Ube2d2b	sp|P62839|UB2D2_RAT Ubiquitin-conjugating enzyme E2 D2 OS=Rattus norvegicus OX=10116 GN=Ube2d2 PE=1 SV=1;sp|P61078|UB2D3_RAT Ubiquitin-conjugating enzyme E2 D3 OS=Rattus norvegicus OX=10116 GN=Ube2d3 PE=2 SV=1;sp|P70711|U2D2B_RAT Ubiquitin-conjugating enzy	16.735	147	9.2909	36597000
Q9R1T3	Cathepsin Z	Ctsz	sp|Q9R1T3|CATZ_RAT Cathepsin Z OS=Rattus norvegicus OX=10116 GN=Ctsz PE=1 SV=2	34.194	306	5.0552	36583000
O35264	Platelet-activating factor acetylhydrolase IB subunit beta	Pafah1b2	sp|O35264|PA1B2_RAT Platelet-activating factor acetylhydrolase IB subunit alpha2 OS=Rattus norvegicus OX=10116 GN=Pafah1b2 PE=1 SV=1	25.581	229	9.339	36505000
P47875	Cysteine and glycine-rich protein 1	Csrp1	sp|P47875|CSRP1_RAT Cysteine and glycine-rich protein 1 OS=Rattus norvegicus OX=10116 GN=Csrp1 PE=1 SV=2	20.613	193	6.0111	36188000
P38438	TGF-beta receptor type-2	Tgfbr2	sp|P38438|TGFR2_RAT TGF-beta receptor type-2 OS=Rattus norvegicus OX=10116 GN=Tgfbr2 PE=1 SV=1	64.241	567	11.669	36165000
Q9JLA3	UDP-glucose:glycoprotein glucosyltransferase 1	Uggt1	sp|Q9JLA3|UGGG1_RAT UDP-glucose:glycoprotein glucosyltransferase 1 OS=Rattus norvegicus OX=10116 GN=Uggt1 PE=1 SV=2	176.43	1551	10.5	36160000
O08653	Telomerase protein component 1	Tep1	sp|O08653|TEP1_RAT Telomerase protein component 1 OS=Rattus norvegicus OX=10116 GN=Tep1 PE=1 SV=1	291.7	2629	5.544	36113000
Q63692	Hsp90 co-chaperone Cdc37;Hsp90 co-chaperone Cdc37, N-terminally processed	Cdc37	sp|Q63692|CDC37_RAT Hsp90 co-chaperone Cdc37 OS=Rattus norvegicus OX=10116 GN=Cdc37 PE=1 SV=2	44.51	379	8.5631	35998000
Q9R0D6	Transcobalamin-2	Tcn2	sp|Q9R0D6|TCO2_RAT Transcobalamin-2 OS=Rattus norvegicus OX=10116 GN=Tcn2 PE=2 SV=1	47.419	427	3.682	35889000
Q07647	Solute carrier family 2, facilitated glucose transporter member 3	Slc2a3	sp|Q07647|GTR3_RAT Solute carrier family 2, facilitated glucose transporter member 3 OS=Rattus norvegicus OX=10116 GN=Slc2a3 PE=1 SV=1	53.58	493	12.68	35487000
Q4QQT4	Serine/threonine-protein phosphatase 2A 65 kDa regulatory subunit A beta isoform	Ppp2r1b	sp|Q4QQT4|2AAB_RAT Serine/threonine-protein phosphatase 2A 65 kDa regulatory subunit A beta isoform OS=Rattus norvegicus OX=10116 GN=Ppp2r1b PE=2 SV=1	66.006	601	14.525	34827000
Q05982	Nucleoside diphosphate kinase A	Nme1	sp|Q05982|NDKA_RAT Nucleoside diphosphate kinase A OS=Rattus norvegicus OX=10116 GN=Nme1 PE=1 SV=1	17.193	152	2.6008	34672000
O55096	Dipeptidyl peptidase 3	Dpp3	sp|O55096|DPP3_RAT Dipeptidyl peptidase 3 OS=Rattus norvegicus OX=10116 GN=Dpp3 PE=1 SV=2	83.038	738	9.8127	34007000
P00697;Q05820	Lysozyme C-1	Lyz1	sp|P00697|LYSC1_RAT Lysozyme C-1 OS=Rattus norvegicus OX=10116 GN=Lyz1 PE=1 SV=2	16.729	148	4.7568	33781000
P25304	Agrin;Agrin N-terminal 110 kDa subunit;Agrin C-terminal 110 kDa subunit;Agrin C-terminal 90 kDa fragment;Agrin C-terminal 22 kDa fragment	Agrn	sp|P25304|AGRIN_RAT Agrin OS=Rattus norvegicus OX=10116 GN=Agrn PE=1 SV=2	208.64	1959	1.4984	33226000
Q02445	Tissue factor pathway inhibitor	Tfpi	sp|Q02445|TFPI1_RAT Tissue factor pathway inhibitor OS=Rattus norvegicus OX=10116 GN=Tfpi PE=2 SV=1	34.554	302	5.0867	33173000
Q68FV6	Glycosylated lysosomal membrane protein	Glmp	sp|Q68FV6|GLMP_RAT Glycosylated lysosomal membrane protein OS=Rattus norvegicus OX=10116 GN=Glmp PE=2 SV=1	43.871	404	4.0188	33002000
Q5U318	Astrocytic phosphoprotein PEA-15	Pea15	sp|Q5U318|PEA15_RAT Astrocytic phosphoprotein PEA-15 OS=Rattus norvegicus OX=10116 GN=Pea15 PE=1 SV=1	15.04	130	9.0746	32704000
P28470	Calcineurin subunit B type 2	Ppp3r2	sp|P28470|CANB2_RAT Calcineurin subunit B type 2 OS=Rattus norvegicus OX=10116 GN=Ppp3r2 PE=2 SV=2	20.291	176	-2	32594000
Q9Z1K9	Disintegrin and metalloproteinase domain-containing protein 17	Adam17	sp|Q9Z1K9|ADA17_RAT Disintegrin and metalloproteinase domain-containing protein 17 OS=Rattus norvegicus OX=10116 GN=Adam17 PE=1 SV=1	93.016	827	5.1641	32507000
A2RUW1	Toll-interacting protein	Tollip	sp|A2RUW1|TOLIP_RAT Toll-interacting protein OS=Rattus norvegicus OX=10116 GN=Tollip PE=1 SV=1	30.314	274	8.5049	32455000
F1LMZ8	26S proteasome non-ATPase regulatory subunit 11	Psmd11	sp|F1LMZ8|PSD11_RAT 26S proteasome non-ATPase regulatory subunit 11 OS=Rattus norvegicus OX=10116 GN=Psmd11 PE=1 SV=2	47.463	422	9.2746	32318000
P20280	60S ribosomal protein L21	Rpl21	sp|P20280|RL21_RAT 60S ribosomal protein L21 OS=Rattus norvegicus OX=10116 GN=Rpl21 PE=1 SV=3	18.465	160	3.6879	32108000
Q5I0G4	Glycine--tRNA ligase	Gars	sp|Q5I0G4|GARS_RAT Glycine--tRNA ligase OS=Rattus norvegicus OX=10116 GN=Gars1 PE=1 SV=2	81.792	728	10.032	32009000
Q63691	Monocyte differentiation antigen CD14	Cd14	sp|Q63691|CD14_RAT Monocyte differentiation antigen CD14 OS=Rattus norvegicus OX=10116 GN=Cd14 PE=2 SV=2	40.053	372	4.0248	31940000
P17425	Hydroxymethylglutaryl-CoA synthase, cytoplasmic	Hmgcs1	sp|P17425|HMCS1_RAT Hydroxymethylglutaryl-CoA synthase, cytoplasmic OS=Rattus norvegicus OX=10116 GN=Hmgcs1 PE=1 SV=1	57.433	520	10.564	31474000
Q3T1J9	MOB kinase activator 1A	Mob1a	sp|Q3T1J9|MOB1A_RAT MOB kinase activator 1A OS=Rattus norvegicus OX=10116 GN=Mob1a PE=2 SV=3	25.079	216	3.3427	31275000
Q6P742	Proteolipid protein 2	Plp2	sp|Q6P742|PLP2_RAT Proteolipid protein 2 OS=Rattus norvegicus OX=10116 GN=Plp2 PE=2 SV=1	16.556	151	6.9738	31219000
P20786	Platelet-derived growth factor receptor alpha	Pdgfra	sp|P20786|PGFRA_RAT Platelet-derived growth factor receptor alpha OS=Rattus norvegicus OX=10116 GN=Pdgfra PE=1 SV=2	122.64	1088	6.9451	31211000
P61107	Ras-related protein Rab-14	Rab14	sp|P61107|RAB14_RAT Ras-related protein Rab-14 OS=Rattus norvegicus OX=10116 GN=Rab14 PE=1 SV=3	23.927	215	5.4863	30940000
Q5M827	Pirin	Pir	sp|Q5M827|PIR_RAT Pirin OS=Rattus norvegicus OX=10116 GN=Pir PE=1 SV=1	32.178	291	6.6435	30754000
P83883	60S ribosomal protein L36a	Rpl36a	sp|P83883|RL36A_RAT 60S ribosomal protein L36a OS=Rattus norvegicus OX=10116 GN=Rpl36a PE=1 SV=2	12.441	106	3.4167	30627000
P83941	Transcription elongation factor B polypeptide 1	Tceb1	sp|P83941|ELOC_RAT Elongin-C OS=Rattus norvegicus OX=10116 GN=Eloc PE=1 SV=1	12.473	112	2.4499	30433000
Q05175	Brain acid soluble protein 1	Basp1	sp|Q05175|BASP1_RAT Brain acid soluble protein 1 OS=Rattus norvegicus OX=10116 GN=Basp1 PE=1 SV=2	21.79	220	6.1336	30071000
Q64057	Alpha-aminoadipic semialdehyde dehydrogenase	Aldh7a1	sp|Q64057|AL7A1_RAT Alpha-aminoadipic semialdehyde dehydrogenase OS=Rattus norvegicus OX=10116 GN=Aldh7a1 PE=1 SV=2	58.748	539	4.3786	30021000
Q63584	Transmembrane emp24 domain-containing protein 10	Tmed10	sp|Q63584|TMEDA_RAT Transmembrane emp24 domain-containing protein 10 OS=Rattus norvegicus OX=10116 GN=Tmed10 PE=1 SV=2	24.857	219	3.3541	29569000
Q9QZR6	Septin-9	Sep-9	sp|Q9QZR6|SEPT9_RAT Septin-9 OS=Rattus norvegicus OX=10116 GN=Septin9 PE=1 SV=1	63.791	564	9.8016	29415000
Q641Y8	ATP-dependent RNA helicase DDX1	Ddx1	sp|Q641Y8|DDX1_RAT ATP-dependent RNA helicase DDX1 OS=Rattus norvegicus OX=10116 GN=Ddx1 PE=1 SV=1	82.496	740	3.9401	28995000
P62076	Mitochondrial import inner membrane translocase subunit Tim13	Timm13	sp|P62076|TIM13_RAT Mitochondrial import inner membrane translocase subunit Tim13 OS=Rattus norvegicus OX=10116 GN=Timm13 PE=3 SV=1	10.458	95	4.6108	28615000
P62850	40S ribosomal protein S24	Rps24	sp|P62850|RS24_RAT 40S ribosomal protein S24 OS=Rattus norvegicus OX=10116 GN=Rps24 PE=2 SV=1	15.423	133	6.2056	28481000
Q63347	26S protease regulatory subunit 7	Psmc2	sp|Q63347|PRS7_RAT 26S proteasome regulatory subunit 7 OS=Rattus norvegicus OX=10116 GN=Psmc2 PE=1 SV=3	48.574	433	11.52	28234000
P53813	Vitamin K-dependent protein S	Pros1	sp|P53813|PROS_RAT Vitamin K-dependent protein S OS=Rattus norvegicus OX=10116 GN=Pros1 PE=2 SV=1	74.626	675	2.2875	28132000
Q4FZY0	EF-hand domain-containing protein D2	Efhd2	sp|Q4FZY0|EFHD2_RAT EF-hand domain-containing protein D2 OS=Rattus norvegicus OX=10116 GN=Efhd2 PE=1 SV=1	26.759	239	3.973	28110000
P63331;P62716	Serine/threonine-protein phosphatase 2A catalytic subunit alpha isoform;Serine/threonine-protein phosphatase 2A catalytic subunit beta isoform	Ppp2ca;Ppp2cb	sp|P63331|PP2AA_RAT Serine/threonine-protein phosphatase 2A catalytic subunit alpha isoform OS=Rattus norvegicus OX=10116 GN=Ppp2ca PE=1 SV=1;sp|P62716|PP2AB_RAT Serine/threonine-protein phosphatase 2A catalytic subunit beta isoform OS=Rattus norvegicus OX	35.608	309	4.504	27888000
Q63072	ADP-ribosyl cyclase/cyclic ADP-ribose hydrolase 2	Bst1	sp|Q63072|BST1_RAT ADP-ribosyl cyclase/cyclic ADP-ribose hydrolase 2 OS=Rattus norvegicus OX=10116 GN=Bst1 PE=2 SV=1	35.131	319	3.9503	27816000
P50475	Alanine--tRNA ligase, cytoplasmic	Aars	sp|P50475|SYAC_RAT Alanine--tRNA ligase, cytoplasmic OS=Rattus norvegicus OX=10116 GN=Aars1 PE=1 SV=3	106.79	968	6.8815	27667000
P97629	Leucyl-cystinyl aminopeptidase	Lnpep	sp|P97629|LCAP_RAT Leucyl-cystinyl aminopeptidase OS=Rattus norvegicus OX=10116 GN=Lnpep PE=1 SV=1	117.2	1025	3.48	27369000
Q07205	Eukaryotic translation initiation factor 5	Eif5	sp|Q07205|IF5_RAT Eukaryotic translation initiation factor 5 OS=Rattus norvegicus OX=10116 GN=Eif5 PE=1 SV=1	48.954	429	7.8994	27231000
Q10743	Disintegrin and metalloproteinase domain-containing protein 10	Adam10	sp|Q10743|ADA10_RAT Disintegrin and metalloproteinase domain-containing protein 10 OS=Rattus norvegicus OX=10116 GN=Adam10 PE=1 SV=2	84.086	749	4.3961	27075000
Q6IRE4	Tumor susceptibility gene 101 protein	Tsg101	sp|Q6IRE4|TS101_RAT Tumor susceptibility gene 101 protein OS=Rattus norvegicus OX=10116 GN=Tsg101 PE=1 SV=1	44.077	391	7.5261	27016000
Q66HR2	Microtubule-associated protein RP/EB family member 1	Mapre1	sp|Q66HR2|MARE1_RAT Microtubule-associated protein RP/EB family member 1 OS=Rattus norvegicus OX=10116 GN=Mapre1 PE=1 SV=3	30.004	268	4.2187	26790000
Q9R1B1	Mitochondrial import inner membrane translocase subunit Tim10 B	Timm10b	sp|Q9R1B1|T10B_RAT Mitochondrial import inner membrane translocase subunit Tim10 B OS=Rattus norvegicus OX=10116 GN=Timm10b PE=3 SV=1	11.351	100	2.9524	26747000
Q7TP47	Heterogeneous nuclear ribonucleoprotein Q	Syncrip	sp|Q7TP47|HNRPQ_RAT Heterogeneous nuclear ribonucleoprotein Q OS=Rattus norvegicus OX=10116 GN=Syncrip PE=2 SV=1	59.71	533	3.0718	26647000
Q6P7B0	Tryptophan--tRNA ligase, cytoplasmic;T1-TrpRS;T2-TrpRS	Wars	sp|Q6P7B0|SYWC_RAT Tryptophan--tRNA ligase, cytoplasmic OS=Rattus norvegicus OX=10116 GN=Wars1 PE=1 SV=2	54.143	481	6.3501	26331000
P08753;P59215	Guanine nucleotide-binding protein G(k) subunit alpha	Gnai3	sp|P08753|GNAI3_RAT Guanine nucleotide-binding protein G(i) subunit alpha-3 OS=Rattus norvegicus OX=10116 GN=Gnai3 PE=1 SV=3	40.522	354	3.5087	26326000
Q5HZY2	GTP-binding protein SAR1b	Sar1b	sp|Q5HZY2|SAR1B_RAT GTP-binding protein SAR1b OS=Rattus norvegicus OX=10116 GN=Sar1b PE=2 SV=1	22.41	198	1.7624	26271000
Q6PCU2	V-type proton ATPase subunit E 1	Atp6v1e1	sp|Q6PCU2|VATE1_RAT V-type proton ATPase subunit E 1 OS=Rattus norvegicus OX=10116 GN=Atp6v1e1 PE=1 SV=1	26.128	226	5.418	26209000
Q5XIG8	Serine-threonine kinase receptor-associated protein	Strap	sp|Q5XIG8|STRAP_RAT Serine-threonine kinase receptor-associated protein OS=Rattus norvegicus OX=10116 GN=Strap PE=1 SV=1	38.456	350	3.9662	26143000
P49001	Bone morphogenetic protein 2	Bmp2	sp|P49001|BMP2_RAT Bone morphogenetic protein 2 OS=Rattus norvegicus OX=10116 GN=Bmp2 PE=2 SV=1	44.382	393	5.1118	25968000
Q9Z339	Glutathione S-transferase omega-1	Gsto1	sp|Q9Z339|GSTO1_RAT Glutathione S-transferase omega-1 OS=Rattus norvegicus OX=10116 GN=Gsto1 PE=1 SV=2	27.669	241	4.4919	25857000
P16232	Corticosteroid 11-beta-dehydrogenase isozyme 1	Hsd11b1	sp|P16232|DHI1_RAT Corticosteroid 11-beta-dehydrogenase isozyme 1 OS=Rattus norvegicus OX=10116 GN=Hsd11b1 PE=1 SV=2	31.883	288	6.4661	25639000
P21816	Cysteine dioxygenase type 1	Cdo1	sp|P21816|CDO1_RAT Cysteine dioxygenase type 1 OS=Rattus norvegicus OX=10116 GN=Cdo1 PE=1 SV=1	23.026	200	1.4077	25540000
Q04970;P20171;P08644	GTPase NRas;GTPase HRas;GTPase HRas, N-terminally processed;GTPase KRas;GTPase KRas, N-terminally processed	Nras;Hras;Kras	sp|Q04970|RASN_RAT GTPase NRas OS=Rattus norvegicus OX=10116 GN=Nras PE=1 SV=1;sp|P20171|RASH_RAT GTPase HRas OS=Rattus norvegicus OX=10116 GN=Hras PE=1 SV=2;sp|P08644|RASK_RAT GTPase KRas OS=Rattus norvegicus OX=10116 GN=Kras PE=1 SV=3	21.243	189	14.131	25506000
Q9JK11	Reticulon-4	Rtn4	sp|Q9JK11|RTN4_RAT Reticulon-4 OS=Rattus norvegicus OX=10116 GN=Rtn4 PE=1 SV=1	126.39	1163	5.0114	25449000
A0JPJ7	Obg-like ATPase 1	Ola1	sp|A0JPJ7|OLA1_RAT Obg-like ATPase 1 OS=Rattus norvegicus OX=10116 GN=Ola1 PE=2 SV=1	44.535	396	6.8368	25115000
P07323	Gamma-enolase	Eno2	sp|P07323|ENOG_RAT Gamma-enolase OS=Rattus norvegicus OX=10116 GN=Eno2 PE=1 SV=2	47.14	434	16.119	24976000
Q7TQM5	Keratinocyte proline-rich protein	Kprp	sp|Q7TQM5|KPRP_RAT Keratinocyte proline-rich protein OS=Rattus norvegicus OX=10116 GN=Kprp PE=2 SV=1	76.357	699	2.8124	24952000
O35115	Four and a half LIM domains protein 2	Fhl2	sp|O35115|FHL2_RAT Four and a half LIM domains protein 2 OS=Rattus norvegicus OX=10116 GN=Fhl2 PE=1 SV=1	32.086	279	3.7316	24767000
Q6P791	Ragulator complex protein LAMTOR1	Lamtor1	sp|Q6P791|LTOR1_RAT Ragulator complex protein LAMTOR1 OS=Rattus norvegicus OX=10116 GN=Lamtor1 PE=1 SV=1	17.721	161	1.4589	24648000
P21451	Endothelin B receptor	Ednrb	sp|P21451|EDNRB_RAT Endothelin receptor type B OS=Rattus norvegicus OX=10116 GN=Ednrb PE=2 SV=2	49.454	442	8.164	24610000
Q78P75;P63170	Dynein light chain 2, cytoplasmic;Dynein light chain 1, cytoplasmic	Dynll2;Dynll1	sp|Q78P75|DYL2_RAT Dynein light chain 2, cytoplasmic OS=Rattus norvegicus OX=10116 GN=Dynll2 PE=1 SV=1;sp|P63170|DYL1_RAT Dynein light chain 1, cytoplasmic OS=Rattus norvegicus OX=10116 GN=Dynll1 PE=1 SV=1	10.35	89	3.2905	24540000
P15178	Aspartate--tRNA ligase, cytoplasmic	Dars	sp|P15178|SYDC_RAT Aspartate--tRNA ligase, cytoplasmic OS=Rattus norvegicus OX=10116 GN=Dars1 PE=1 SV=1	57.126	501	4.8719	24155000
P10252	CD48 antigen	Cd48	sp|P10252|CD48_RAT CD48 antigen OS=Rattus norvegicus OX=10116 GN=Cd48 PE=1 SV=1	27.679	240	1.6071	24034000
Q6QBQ4	Phospholipid scramblase 3	Plscr3	sp|Q6QBQ4|PLS3_RAT Phospholipid scramblase 3 OS=Rattus norvegicus OX=10116 GN=Plscr3 PE=1 SV=1	31.646	296	11.456	23698000
P25286	V-type proton ATPase 116 kDa subunit a isoform 1	Atp6v0a1	sp|P25286|VPP1_RAT V-type proton ATPase 116 kDa subunit a1 OS=Rattus norvegicus OX=10116 GN=Atp6v0a1 PE=1 SV=1	96.327	838	8.2631	23690000
Q99J82	Integrin-linked protein kinase	Ilk	sp|Q99J82|ILK_RAT Integrin-linked protein kinase OS=Rattus norvegicus OX=10116 GN=Ilk PE=2 SV=1	51.373	452	5.9582	23102000
P50398	Rab GDP dissociation inhibitor alpha	Gdi1	sp|P50398|GDIA_RAT Rab GDP dissociation inhibitor alpha OS=Rattus norvegicus OX=10116 GN=Gdi1 PE=1 SV=1	50.536	447	6.9232	23074000
P26453	Basigin	Bsg	sp|P26453|BASI_RAT Basigin OS=Rattus norvegicus OX=10116 GN=Bsg PE=1 SV=2	42.435	388	2.7774	23017000
Q6P7C7	Transmembrane glycoprotein NMB	Gpnmb	sp|Q6P7C7|GPNMB_RAT Transmembrane glycoprotein NMB OS=Rattus norvegicus OX=10116 GN=Gpnmb PE=2 SV=1	63.731	572	3.6144	22739000
P63174	60S ribosomal protein L38	Rpl38	sp|P63174|RL38_RAT 60S ribosomal protein L38 OS=Rattus norvegicus OX=10116 GN=Rpl38 PE=1 SV=2	8.2178	70	2.4808	22699000
O70593	Small glutamine-rich tetratricopeptide repeat-containing protein alpha	Sgta	sp|O70593|SGTA_RAT Small glutamine-rich tetratricopeptide repeat-containing protein alpha OS=Rattus norvegicus OX=10116 GN=Sgta PE=1 SV=1	34.157	314	5.303	22354000
Q4TU93	C-type mannose receptor 2	Mrc2	sp|Q4TU93|MRC2_RAT C-type mannose receptor 2 OS=Rattus norvegicus OX=10116 GN=Mrc2 PE=1 SV=1	167.02	1480	14.483	22349000
P84100	60S ribosomal protein L19	Rpl19	sp|P84100|RL19_RAT 60S ribosomal protein L19 OS=Rattus norvegicus OX=10116 GN=Rpl19 PE=1 SV=1	23.466	196	2.6876	22283000
P20059	Hemopexin	Hpx	sp|P20059|HEMO_RAT Hemopexin OS=Rattus norvegicus OX=10116 GN=Hpx PE=1 SV=3	51.35	460	4.4935	22195000
Q63525	Nuclear migration protein nudC	Nudc	sp|Q63525|NUDC_RAT Nuclear migration protein nudC OS=Rattus norvegicus OX=10116 GN=Nudc PE=1 SV=1	38.412	332	4.2597	21883000
P62749	Hippocalcin-like protein 1	Hpcal1	sp|P62749|HPCL1_RAT Hippocalcin-like protein 1 OS=Rattus norvegicus OX=10116 GN=Hpcal1 PE=1 SV=2	22.338	193	2.2484	21812000
Q8VHV7;Q6AY09	Heterogeneous nuclear ribonucleoprotein H;Heterogeneous nuclear ribonucleoprotein H, N-terminally processed;Heterogeneous nuclear ribonucleoprotein H2	Hnrnph1;Hnrnph2	sp|Q8VHV7|HNRH1_RAT Heterogeneous nuclear ribonucleoprotein H OS=Rattus norvegicus OX=10116 GN=Hnrnph1 PE=1 SV=2;sp|Q6AY09|HNRH2_RAT Heterogeneous nuclear ribonucleoprotein H2 OS=Rattus norvegicus OX=10116 GN=Hnrnph2 PE=1 SV=1	49.188	449	6.5051	21770000
Q68FS4	Cytosol aminopeptidase	Lap3	sp|Q68FS4|AMPL_RAT Cytosol aminopeptidase OS=Rattus norvegicus OX=10116 GN=Lap3 PE=1 SV=1	56.149	519	6.966	21657000
P97536	Cullin-associated NEDD8-dissociated protein 1	Cand1	sp|P97536|CAND1_RAT Cullin-associated NEDD8-dissociated protein 1 OS=Rattus norvegicus OX=10116 GN=Cand1 PE=1 SV=1	136.36	1230	3.0846	21461000
Q4KM74	Vesicle-trafficking protein SEC22b	Sec22b	sp|Q4KM74|SC22B_RAT Vesicle-trafficking protein SEC22b OS=Rattus norvegicus OX=10116 GN=Sec22b PE=1 SV=3	24.74	215	2.9007	20965000
Q63570	26S protease regulatory subunit 6B	Psmc4	sp|Q63570|PRS6B_RAT 26S proteasome regulatory subunit 6B OS=Rattus norvegicus OX=10116 GN=Psmc4 PE=1 SV=1	47.408	418	11.466	20905000
P15943	Amyloid-like protein 2	Aplp2	sp|P15943|APLP2_RAT Amyloid-like protein 2 OS=Rattus norvegicus OX=10116 GN=Aplp2 PE=1 SV=2	86.882	765	3.487	20850000
P00173	Cytochrome b5	Cyb5a	sp|P00173|CYB5_RAT Cytochrome b5 OS=Rattus norvegicus OX=10116 GN=Cyb5a PE=1 SV=2	15.355	134	4.3829	20696000
Q497B0	Omega-amidase NIT2	Nit2	sp|Q497B0|NIT2_RAT Omega-amidase NIT2 OS=Rattus norvegicus OX=10116 GN=Nit2 PE=1 SV=1	30.701	276	4.5089	20553000
Q63321	Procollagen-lysine,2-oxoglutarate 5-dioxygenase 1	Plod1	sp|Q63321|PLOD1_RAT Procollagen-lysine,2-oxoglutarate 5-dioxygenase 1 OS=Rattus norvegicus OX=10116 GN=Plod1 PE=1 SV=1	83.611	728	10.639	20520000
G3V9T7	ATPase Asna1	Asna1	sp|G3V9T7|GET3_RAT ATPase Get3 OS=Rattus norvegicus OX=10116 GN=Get3 PE=1 SV=1	38.822	348	6.1715	20061000
Q64122	Myosin regulatory light polypeptide 9	Myl9	sp|Q64122|MYL9_RAT Myosin regulatory light polypeptide 9 OS=Rattus norvegicus OX=10116 GN=Myl9 PE=1 SV=2	19.61	171	6.6676	20040000
Q4QQW8	Putative phospholipase B-like 2	Plbd2	sp|Q4QQW8|PLBL2_RAT Putative phospholipase B-like 2 OS=Rattus norvegicus OX=10116 GN=Plbd2 PE=1 SV=2	65.455	585	3.1337	19905000
O54975	Xaa-Pro aminopeptidase 1;Xaa-Pro aminopeptidase 1, N-terminally processed	Xpnpep1	sp|O54975|XPP1_RAT Xaa-Pro aminopeptidase 1 OS=Rattus norvegicus OX=10116 GN=Xpnpep1 PE=1 SV=1	69.657	623	5.1197	19860000
P29419	ATP synthase subunit e, mitochondrial	Atp5i	sp|P29419|ATP5I_RAT ATP synthase subunit e, mitochondrial OS=Rattus norvegicus OX=10116 GN=Atp5me PE=1 SV=3	8.2545	71	3.531	19765000
P52631	Signal transducer and activator of transcription 3	Stat3	sp|P52631|STAT3_RAT Signal transducer and activator of transcription 3 OS=Rattus norvegicus OX=10116 GN=Stat3 PE=1 SV=1	88.039	770	3.2002	19734000
P18298	S-adenosylmethionine synthase isoform type-2	Mat2a	sp|P18298|METK2_RAT S-adenosylmethionine synthase isoform type-2 OS=Rattus norvegicus OX=10116 GN=Mat2a PE=1 SV=1	43.715	395	3.743	19723000
P03957	Stromelysin-1	Mmp3	sp|P03957|MMP3_RAT Stromelysin-1 OS=Rattus norvegicus OX=10116 GN=Mmp3 PE=1 SV=1	53.427	475	2.3854	19692000
B0BN85	Suppressor of G2 allele of SKP1 homolog	Sugt1	sp|B0BN85|SGT1_RAT Protein SGT1 homolog OS=Rattus norvegicus OX=10116 GN=Sugt1 PE=2 SV=1	38.09	336	5.2761	19637000
Q6P9U8	Eukaryotic translation initiation factor 3 subunit H	Eif3h	sp|Q6P9U8|EIF3H_RAT Eukaryotic translation initiation factor 3 subunit H OS=Rattus norvegicus OX=10116 GN=Eif3h PE=1 SV=1	39.905	352	2.1592	19597000
Q9QYV0	Disintegrin and metalloproteinase domain-containing protein 15	Adam15	sp|Q9QYV0|ADA15_RAT Disintegrin and metalloproteinase domain-containing protein 15 OS=Rattus norvegicus OX=10116 GN=Adam15 PE=2 SV=2	93.307	864	4.1306	19446000
P62198	26S protease regulatory subunit 8	Psmc5	sp|P62198|PRS8_RAT 26S proteasome regulatory subunit 8 OS=Rattus norvegicus OX=10116 GN=Psmc5 PE=1 SV=1	45.626	406	11.473	19278000
P17702	60S ribosomal protein L28	Rpl28	sp|P17702|RL28_RAT 60S ribosomal protein L28 OS=Rattus norvegicus OX=10116 GN=Rpl28 PE=1 SV=4	15.848	137	2.4103	19214000
P16446	Phosphatidylinositol transfer protein alpha isoform	Pitpna	sp|P16446|PIPNA_RAT Phosphatidylinositol transfer protein alpha isoform OS=Rattus norvegicus OX=10116 GN=Pitpna PE=1 SV=2	31.907	271	7.1086	19118000
Q6P799	Serine--tRNA ligase, cytoplasmic	Sars	sp|Q6P799|SYSC_RAT Serine--tRNA ligase, cytoplasmic OS=Rattus norvegicus OX=10116 GN=Sars1 PE=1 SV=3	58.587	512	5.469	18984000
Q5RJR8	Leucine-rich repeat-containing protein 59	Lrrc59	sp|Q5RJR8|LRC59_RAT Leucine-rich repeat-containing protein 59 OS=Rattus norvegicus OX=10116 GN=Lrrc59 PE=1 SV=1	34.869	307	2.8511	18761000
Q5BK81	Prostaglandin reductase 2	Ptgr2	sp|Q5BK81|PTGR2_RAT Prostaglandin reductase 2 OS=Rattus norvegicus OX=10116 GN=Ptgr2 PE=2 SV=2	38.136	351	1.4217	18305000
P13195	5-aminolevulinate synthase, nonspecific, mitochondrial	Alas1	sp|P13195|HEM1_RAT 5-aminolevulinate synthase, nonspecific, mitochondrial OS=Rattus norvegicus OX=10116 GN=Alas1 PE=2 SV=2	71.02	642	-2	18272000
P63036	DnaJ homolog subfamily A member 1	Dnaja1	sp|P63036|DNJA1_RAT DnaJ homolog subfamily A member 1 OS=Rattus norvegicus OX=10116 GN=Dnaja1 PE=1 SV=1	44.868	397	7.2198	18163000
Q9ESN0	Protein Niban	Fam129a	sp|Q9ESN0|NIBA1_RAT Protein Niban 1 OS=Rattus norvegicus OX=10116 GN=Niban1 PE=1 SV=2	103.46	937	2.1968	18142000
P0DMW1;P0DMW0	Heat shock 70 kDa protein 1B;Heat shock 70 kDa protein 1A	Hspa1a	sp|P0DMW1|HS71B_RAT Heat shock 70 kDa protein 1B OS=Rattus norvegicus OX=10116 GN=Hspa1b PE=2 SV=1;sp|P0DMW0|HS71A_RAT Heat shock 70 kDa protein 1A OS=Rattus norvegicus OX=10116 GN=Hspa1a PE=2 SV=1	70.184	641	7.1294	18115000
P62961	Nuclease-sensitive element-binding protein 1	Ybx1	sp|P62961|YBOX1_RAT Y-box-binding protein 1 OS=Rattus norvegicus OX=10116 GN=Ybx1 PE=2 SV=3	35.73	322	6.8702	17937000
A0JPM9	Eukaryotic translation initiation factor 3 subunit J	Eif3j	sp|A0JPM9|EIF3J_RAT Eukaryotic translation initiation factor 3 subunit J OS=Rattus norvegicus OX=10116 GN=Eif3j PE=1 SV=1	29.187	259	3.4196	17743000
Q6XVN8	Microtubule-associated proteins 1A/1B light chain 3A	Map1lc3a	sp|Q6XVN8|MLP3A_RAT Microtubule-associated proteins 1A/1B light chain 3A OS=Rattus norvegicus OX=10116 GN=Map1lc3a PE=1 SV=1	14.272	121	1.7939	17686000
A0A4Z3	Alpha-1,3-galactosyltransferase 2	A3galt2	sp|A0A4Z3|A3LT2_RAT Alpha-1,3-galactosyltransferase 2 OS=Rattus norvegicus OX=10116 GN=A3galt2 PE=1 SV=1	39.547	339	-2	17347000
O35112	CD166 antigen	Alcam	sp|O35112|CD166_RAT CD166 antigen OS=Rattus norvegicus OX=10116 GN=Alcam PE=1 SV=1	65.021	583	3.7743	17315000
Q6AYE2;Q5PPJ9	Endophilin-B1	Sh3glb1	sp|Q6AYE2|SHLB1_RAT Endophilin-B1 OS=Rattus norvegicus OX=10116 GN=Sh3glb1 PE=2 SV=1	40.787	365	3.8527	17078000
Q04906	Bone morphogenetic protein 6	Bmp6	sp|Q04906|BMP6_RAT Bone morphogenetic protein 6 OS=Rattus norvegicus OX=10116 GN=Bmp6 PE=2 SV=2	56.222	506	4.9852	17071000
P34067	Proteasome subunit beta type-4	Psmb4	sp|P34067|PSB4_RAT Proteasome subunit beta type-4 OS=Rattus norvegicus OX=10116 GN=Psmb4 PE=1 SV=2	29.197	263	5.8347	16945000
P18484	AP-2 complex subunit alpha-2	Ap2a2	sp|P18484|AP2A2_RAT AP-2 complex subunit alpha-2 OS=Rattus norvegicus OX=10116 GN=Ap2a2 PE=1 SV=3	104.04	938	8.826	16921000
Q5PPM8	Type 1 phosphatidylinositol 4,5-bisphosphate 4-phosphatase	Tmem55b	sp|Q5PPM8|PP4P1_RAT Type 1 phosphatidylinositol 4,5-bisphosphate 4-phosphatase OS=Rattus norvegicus OX=10116 GN=Pip4p1 PE=1 SV=1	29.993	284	2.7675	16886000
P18331	Inhibin beta A chain	Inhba	sp|P18331|INHBA_RAT Inhibin beta A chain OS=Rattus norvegicus OX=10116 GN=Inhba PE=2 SV=1	47.406	424	2.5963	16819000
Q6P9X4	Protein tyrosine phosphatase type IVA 2	Ptp4a2	sp|Q6P9X4|TP4A2_RAT Protein tyrosine phosphatase type IVA 2 OS=Rattus norvegicus OX=10116 GN=Ptp4a2 PE=2 SV=1	19.127	167	3.1252	16698000
Q9JHY1	Junctional adhesion molecule A	F11r	sp|Q9JHY1|JAM1_RAT Junctional adhesion molecule A OS=Rattus norvegicus OX=10116 GN=F11r PE=1 SV=1	32.369	300	2.2124	16548000
Q5I0D1	Glyoxalase domain-containing protein 4	Glod4	sp|Q5I0D1|GLOD4_RAT Glyoxalase domain-containing protein 4 OS=Rattus norvegicus OX=10116 GN=Glod4 PE=1 SV=1	33.267	298	4.0954	16533000
P30839	Fatty aldehyde dehydrogenase	Aldh3a2	sp|P30839|AL3A2_RAT Aldehyde dehydrogenase family 3 member A2 OS=Rattus norvegicus OX=10116 GN=Aldh3a2 PE=1 SV=1	54.081	484	5.0437	16482000
P63322;P36860	Ras-related protein Ral-A;Ras-related protein Ral-B	Rala;Ralb	sp|P63322|RALA_RAT Ras-related protein Ral-A OS=Rattus norvegicus OX=10116 GN=Rala PE=1 SV=1;sp|P36860|RALB_RAT Ras-related protein Ral-B OS=Rattus norvegicus OX=10116 GN=Ralb PE=2 SV=1	23.553	206	5.0245	16473000
P63326	40S ribosomal protein S10	Rps10	sp|P63326|RS10_RAT 40S ribosomal protein S10 OS=Rattus norvegicus OX=10116 GN=Rps10 PE=2 SV=1	18.916	165	2.854	16446000
P54921;P85969	Alpha-soluble NSF attachment protein;Beta-soluble NSF attachment protein	Napa;Napb	sp|P54921|SNAA_RAT Alpha-soluble NSF attachment protein OS=Rattus norvegicus OX=10116 GN=Napa PE=1 SV=2;sp|P85969|SNAB_RAT Beta-soluble NSF attachment protein OS=Rattus norvegicus OX=10116 GN=Napb PE=1 SV=1	33.192	295	7.7135	16428000
P01041	Cystatin-B	Cstb	sp|P01041|CYTB_RAT Cystatin-B OS=Rattus norvegicus OX=10116 GN=Cstb PE=1 SV=1	11.196	98	1.8037	16194000
Q99NA5	Isocitrate dehydrogenase [NAD] subunit alpha, mitochondrial	Idh3a	sp|Q99NA5|IDH3A_RAT Isocitrate dehydrogenase [NAD] subunit alpha, mitochondrial OS=Rattus norvegicus OX=10116 GN=Idh3a PE=1 SV=1	39.613	366	4.2974	16157000
Q9JHW5	Vesicle-associated membrane protein 7	Vamp7	sp|Q9JHW5|VAMP7_RAT Vesicle-associated membrane protein 7 OS=Rattus norvegicus OX=10116 GN=Vamp7 PE=1 SV=1	24.775	220	10.788	16103000
P04905	Glutathione S-transferase Mu 1	Gstm1	sp|P04905|GSTM1_RAT Glutathione S-transferase Mu 1 OS=Rattus norvegicus OX=10116 GN=Gstm1 PE=1 SV=2	25.914	218	4.2996	16003000
Q63481	Ras-related protein Rab-7L1	Rab29	sp|Q63481|RAB7L_RAT Ras-related protein Rab-7L1 OS=Rattus norvegicus OX=10116 GN=Rab29 PE=1 SV=1	23.117	204	4.7715	15941000
P40329	Arginine--tRNA ligase, cytoplasmic	Rars	sp|P40329|SYRC_RAT Arginine--tRNA ligase, cytoplasmic OS=Rattus norvegicus OX=10116 GN=Rars1 PE=1 SV=2	75.81	660	7.0563	15917000
P09456	cAMP-dependent protein kinase type I-alpha regulatory subunit;cAMP-dependent protein kinase type I-alpha regulatory subunit, N-terminally processed	Prkar1a	sp|P09456|KAP0_RAT cAMP-dependent protein kinase type I-alpha regulatory subunit OS=Rattus norvegicus OX=10116 GN=Prkar1a PE=1 SV=2	43.094	381	2.741	15912000
Q02346	Myoblast determination protein 1	Myod1	sp|Q02346|MYOD1_RAT Myoblast determination protein 1 OS=Rattus norvegicus OX=10116 GN=Myod1 PE=1 SV=1	34.359	318	1.684	15815000
Q5XFW8	Protein SEC13 homolog	Sec13	sp|Q5XFW8|SEC13_RAT Protein SEC13 homolog OS=Rattus norvegicus OX=10116 GN=Sec13 PE=1 SV=1	35.547	322	2.0129	15578000
P17077	60S ribosomal protein L9	Rpl9	sp|P17077|RL9_RAT 60S ribosomal protein L9 OS=Rattus norvegicus OX=10116 GN=Rpl9 PE=1 SV=1	21.893	192	6.1035	15537000
P20611	Lysosomal acid phosphatase	Acp2	sp|P20611|PPAL_RAT Lysosomal acid phosphatase OS=Rattus norvegicus OX=10116 GN=Acp2 PE=1 SV=1	48.319	423	3.5547	15531000
Q63768	Adapter molecule crk	Crk	sp|Q63768|CRK_RAT Adapter molecule crk OS=Rattus norvegicus OX=10116 GN=Crk PE=1 SV=1	33.844	304	4.538	15467000
Q9ES58	Cell surface glycoprotein CD200 receptor 1	Cd200r1	sp|Q9ES58|MO2R1_RAT Cell surface glycoprotein CD200 receptor 1 OS=Rattus norvegicus OX=10116 GN=Cd200r1 PE=1 SV=1	35.533	327	4.1712	15458000
Q6AYU3	DnaJ homolog subfamily B member 6	Dnajb6	sp|Q6AYU3|DNJB6_RAT DnaJ homolog subfamily B member 6 OS=Rattus norvegicus OX=10116 GN=Dnajb6 PE=1 SV=1	38.922	357	2.8757	15345000
P13383	Nucleolin	Ncl	sp|P13383|NUCL_RAT Nucleolin OS=Rattus norvegicus OX=10116 GN=Ncl PE=1 SV=3	77.146	713	4.6609	15340000
Q5U2S1	NEDD4 family-interacting protein 1	Ndfip1	sp|Q5U2S1|NFIP1_RAT NEDD4 family-interacting protein 1 OS=Rattus norvegicus OX=10116 GN=Ndfip1 PE=2 SV=1	24.913	221	2.0028	15283000
Q4KM73	UMP-CMP kinase	Cmpk1	sp|Q4KM73|KCY_RAT UMP-CMP kinase OS=Rattus norvegicus OX=10116 GN=Cmpk1 PE=1 SV=2	22.169	196	4.961	14981000
P48679	Prelamin-A/C;Lamin-A/C	Lmna	sp|P48679|LMNA_RAT Prelamin-A/C OS=Rattus norvegicus OX=10116 GN=Lmna PE=1 SV=1	74.323	665	3.3901	14885000
O35796	Complement component 1 Q subcomponent-binding protein, mitochondrial	C1qbp	sp|O35796|C1QBP_RAT Complement component 1 Q subcomponent-binding protein, mitochondrial OS=Rattus norvegicus OX=10116 GN=C1qbp PE=1 SV=2	30.997	279	3.7057	14772000
P62628	Dynein light chain roadblock-type 1	Dynlrb1	sp|P62628|DLRB1_RAT Dynein light chain roadblock-type 1 OS=Rattus norvegicus OX=10116 GN=Dynlrb1 PE=1 SV=3	10.99	96	3.7591	14445000
Q63632	Solute carrier family 12 member 4	Slc12a4	sp|Q63632|S12A4_RAT Solute carrier family 12 member 4 OS=Rattus norvegicus OX=10116 GN=Slc12a4 PE=1 SV=1	120.63	1085	1.8669	14436000
P15650	Long-chain specific acyl-CoA dehydrogenase, mitochondrial	Acadl	sp|P15650|ACADL_RAT Long-chain specific acyl-CoA dehydrogenase, mitochondrial OS=Rattus norvegicus OX=10116 GN=Acadl PE=1 SV=1	47.872	430	2.1388	14355000
P97584	Prostaglandin reductase 1	Ptgr1	sp|P97584|PTGR1_RAT Prostaglandin reductase 1 OS=Rattus norvegicus OX=10116 GN=Ptgr1 PE=1 SV=3	35.718	329	5.847	14331000
Q2Q0I9	Fibronectin type III domain-containing protein 1	Fndc1	sp|Q2Q0I9|FNDC1_RAT Fibronectin type III domain-containing protein 1 OS=Rattus norvegicus OX=10116 GN=Fndc1 PE=1 SV=2	194.05	1779	3.3787	14316000
Q7TNK0	Serine incorporator 1	Serinc1	sp|Q7TNK0|SERC1_RAT Serine incorporator 1 OS=Rattus norvegicus OX=10116 GN=Serinc1 PE=1 SV=1	50.553	453	1.6742	14295000
Q8R478	WW domain-binding protein 2	Wbp2	sp|Q8R478|WBP2_RAT WW domain-binding protein 2 OS=Rattus norvegicus OX=10116 GN=Wbp2 PE=1 SV=1	28.131	262	3.0283	14190000
Q99MZ8	LIM and SH3 domain protein 1	Lasp1	sp|Q99MZ8|LASP1_RAT LIM and SH3 domain protein 1 OS=Rattus norvegicus OX=10116 GN=Lasp1 PE=1 SV=1	29.97	263	2.7262	13844000
P07756	Carbamoyl-phosphate synthase [ammonia], mitochondrial	Cps1	sp|P07756|CPSM_RAT Carbamoyl-phosphate synthase [ammonia], mitochondrial OS=Rattus norvegicus OX=10116 GN=Cps1 PE=1 SV=1	164.58	1500	2.1531	13833000
Q64244	ADP-ribosyl cyclase/cyclic ADP-ribose hydrolase 1	Cd38	sp|Q64244|CD38_RAT ADP-ribosyl cyclase/cyclic ADP-ribose hydrolase 1 OS=Rattus norvegicus OX=10116 GN=Cd38 PE=1 SV=1	34.436	303	3.9876	13783000
Q91Y78	Ubiquitin carboxyl-terminal hydrolase isozyme L3	Uchl3	sp|Q91Y78|UCHL3_RAT Ubiquitin carboxyl-terminal hydrolase isozyme L3 OS=Rattus norvegicus OX=10116 GN=Uchl3 PE=1 SV=1	26.123	230	5.58	13725000
Q63569	26S protease regulatory subunit 6A	Psmc3	sp|Q63569|PRS6A_RAT 26S proteasome regulatory subunit 6A OS=Rattus norvegicus OX=10116 GN=Psmc3 PE=1 SV=1	49.16	439	4.3361	13720000
P97554	DnaJ homolog subfamily B member 9	Dnajb9	sp|P97554|DNJB9_RAT DnaJ homolog subfamily B member 9 OS=Rattus norvegicus OX=10116 GN=Dnajb9 PE=2 SV=2	25.716	222	7.3909	13683000
P60892;P09330	Ribose-phosphate pyrophosphokinase 1;Ribose-phosphate pyrophosphokinase 2	Prps1;Prps2	sp|P60892|PRPS1_RAT Ribose-phosphate pyrophosphokinase 1 OS=Rattus norvegicus OX=10116 GN=Prps1 PE=1 SV=2;sp|P09330|PRPS2_RAT Ribose-phosphate pyrophosphokinase 2 OS=Rattus norvegicus OX=10116 GN=Prps2 PE=1 SV=3	34.834	318	4.3716	13564000
P97682	Endothelial cell-specific molecule 1	Esm1	sp|P97682|ESM1_RAT Endothelial cell-specific molecule 1 OS=Rattus norvegicus OX=10116 GN=Esm1 PE=2 SV=1	20.075	184	2.0577	13151000
P04276	Vitamin D-binding protein	Gc	sp|P04276|VTDB_RAT Vitamin D-binding protein OS=Rattus norvegicus OX=10116 GN=Gc PE=1 SV=3	53.544	476	2.9888	13145000
Q7M767	Ubiquitin-conjugating enzyme E2 variant 2	Ube2v2	sp|Q7M767|UB2V2_RAT Ubiquitin-conjugating enzyme E2 variant 2 OS=Rattus norvegicus OX=10116 GN=Ube2v2 PE=1 SV=3	16.353	145	2.8248	13084000
P38656	Lupus La protein homolog	Ssb	sp|P38656|LA_RAT Lupus La protein homolog OS=Rattus norvegicus OX=10116 GN=Ssb PE=1 SV=1	47.777	415	4.7468	12846000
Q9Z1A6	Vigilin	Hdlbp	sp|Q9Z1A6|VIGLN_RAT Vigilin OS=Rattus norvegicus OX=10116 GN=Hdlbp PE=1 SV=1	141.58	1268	2.8448	12771000
Q7TMA5	Apolipoprotein B-100;Apolipoprotein B-48	Apob	sp|Q7TMA5|APOB_RAT Apolipoprotein B-100 OS=Rattus norvegicus OX=10116 GN=Apob PE=1 SV=1	536.02	4743	2.0975	12685000
Q9JID2;P82471	Guanine nucleotide-binding protein subunit alpha-11;Guanine nucleotide-binding protein G(q) subunit alpha	Gna11;Gnaq	sp|Q9JID2|GNA11_RAT Guanine nucleotide-binding protein subunit alpha-11 OS=Rattus norvegicus OX=10116 GN=Gna11 PE=2 SV=1;sp|P82471|GNAQ_RAT Guanine nucleotide-binding protein G(q) subunit alpha OS=Rattus norvegicus OX=10116 GN=Gnaq PE=2 SV=2	42.026	359	2.1102	12598000
Q5EB77	Ras-related protein Rab-18	Rab18	sp|Q5EB77|RAB18_RAT Ras-related protein Rab-18 OS=Rattus norvegicus OX=10116 GN=Rab18 PE=2 SV=1	22.976	206	8.8533	12558000
P97544	Lipid phosphate phosphohydrolase 3	Ppap2b	sp|P97544|PLPP3_RAT Phospholipid phosphatase 3 OS=Rattus norvegicus OX=10116 GN=Plpp3 PE=1 SV=1	35.318	312	1.5161	12375000
Q99PD6	Transforming growth factor beta-1-induced transcript 1 protein	Tgfb1i1	sp|Q99PD6|TGFI1_RAT Transforming growth factor beta-1-induced transcript 1 protein OS=Rattus norvegicus OX=10116 GN=Tgfb1i1 PE=1 SV=2	50.122	461	5.4477	12355000
P04550	Parathymosin	Ptms	sp|P04550|PTMS_RAT Parathymosin OS=Rattus norvegicus OX=10116 GN=Ptms PE=1 SV=2	11.559	102	1.396	12234000
P85971	6-phosphogluconolactonase	Pgls	sp|P85971|6PGL_RAT 6-phosphogluconolactonase OS=Rattus norvegicus OX=10116 GN=Pgls PE=1 SV=1	27.234	257	2.9805	12230000
Q9EPH2	MARCKS-related protein	Marcksl1	sp|Q9EPH2|MRP_RAT MARCKS-related protein OS=Rattus norvegicus OX=10116 GN=Marcksl1 PE=2 SV=3	19.847	199	5.8723	12131000
Q63524	Transmembrane emp24 domain-containing protein 2	Tmed2	sp|Q63524|TMED2_RAT Transmembrane emp24 domain-containing protein 2 OS=Rattus norvegicus OX=10116 GN=Tmed2 PE=1 SV=1	22.733	201	3.3881	12059000
P07340	Sodium/potassium-transporting ATPase subunit beta-1	Atp1b1	sp|P07340|AT1B1_RAT Sodium/potassium-transporting ATPase subunit beta-1 OS=Rattus norvegicus OX=10116 GN=Atp1b1 PE=1 SV=1	35.201	304	1.8763	12029000
P13676	Acylamino-acid-releasing enzyme	Apeh	sp|P13676|ACPH_RAT Acylamino-acid-releasing enzyme OS=Rattus norvegicus OX=10116 GN=Apeh PE=1 SV=1	81.383	732	7.6442	12020000
B5DF91	ELAV-like protein	Elavl1	sp|B5DF91|ELAV1_RAT ELAV-like protein 1 OS=Rattus norvegicus OX=10116 GN=Elavl1 PE=1 SV=1	36.169	326	1.4822	12005000
Q6P6S4	Nucleotide exchange factor SIL1	Sil1	sp|Q6P6S4|SIL1_RAT Nucleotide exchange factor SIL1 OS=Rattus norvegicus OX=10116 GN=Sil1 PE=2 SV=1	52.349	465	5.6187	11952000
Q66HF9;Q4V7E8	Leucine-rich repeat flightless-interacting protein 1	Lrrfip1	sp|Q66HF9|LRRF1_RAT Leucine-rich repeat flightless-interacting protein 1 OS=Rattus norvegicus OX=10116 GN=Lrrfip1 PE=1 SV=1	80.018	738	5.3957	11904000
Q924Z9	Netrin-1	Ntn1	sp|Q924Z9|NET1_RAT Netrin-1 OS=Rattus norvegicus OX=10116 GN=Ntn1 PE=1 SV=1	67.538	604	1.8235	11845000
O35760	Isopentenyl-diphosphate Delta-isomerase 1	Idi1	sp|O35760|IDI1_RAT Isopentenyl-diphosphate Delta-isomerase 1 OS=Rattus norvegicus OX=10116 GN=Idi1 PE=2 SV=2	26.396	227	5.5151	11795000
P37805	Transgelin-3	Tagln3	sp|P37805|TAGL3_RAT Transgelin-3 OS=Rattus norvegicus OX=10116 GN=Tagln3 PE=1 SV=2	22.5	199	5.5129	11723000
Q5U301	A-kinase anchor protein 2	Akap2	sp|Q5U301|AKAP2_RAT A-kinase anchor protein 2 OS=Rattus norvegicus OX=10116 GN=Akap2 PE=1 SV=1	95.94	870	3.5496	11716000
P97829	Leukocyte surface antigen CD47	Cd47	sp|P97829|CD47_RAT Leukocyte surface antigen CD47 OS=Rattus norvegicus OX=10116 GN=Cd47 PE=1 SV=1	32.995	303	2.2537	11608000
P04903;P00502;P14942	Glutathione S-transferase alpha-2;Glutathione S-transferase alpha-1;Glutathione S-transferase alpha-1, N-terminally processed	Gsta2;Gsta1	sp|P04903|GSTA2_RAT Glutathione S-transferase alpha-2 OS=Rattus norvegicus OX=10116 GN=Gsta2 PE=1 SV=2;sp|P00502|GSTA1_RAT Glutathione S-transferase alpha-1 OS=Rattus norvegicus OX=10116 GN=Gsta1 PE=1 SV=3	25.559	222	1.4048	11514000
O35987	NSFL1 cofactor p47	Nsfl1c	sp|O35987|NSF1C_RAT NSFL1 cofactor p47 OS=Rattus norvegicus OX=10116 GN=Nsfl1c PE=1 SV=1	40.679	370	3.8067	11500000
Q71UF4	Histone-binding protein RBBP7	Rbbp7	sp|Q71UF4|RBBP7_RAT Histone-binding protein RBBP7 OS=Rattus norvegicus OX=10116 GN=Rbbp7 PE=2 SV=1	47.82	425	2.2709	11461000
P53534;P09812;P09811	Glycogen phosphorylase, brain form	Pygb	sp|P53534|PYGB_RAT Glycogen phosphorylase, brain form (Fragment) OS=Rattus norvegicus OX=10116 GN=Pygb PE=1 SV=3	96.173	838	2.5575	11373000
P58195	Phospholipid scramblase 1	Plscr1	sp|P58195|PLS1_RAT Phospholipid scramblase 1 OS=Rattus norvegicus OX=10116 GN=Plscr1 PE=1 SV=1	36.71	335	5.1911	11319000
O88761	26S proteasome non-ATPase regulatory subunit 1	Psmd1	sp|O88761|PSMD1_RAT 26S proteasome non-ATPase regulatory subunit 1 OS=Rattus norvegicus OX=10116 GN=Psmd1 PE=1 SV=1	105.75	953	2.4033	11293000
Q63663	Interferon-induced guanylate-binding protein 2	Gbp2	sp|Q63663|GBP2_RAT Guanylate-binding protein 1 OS=Rattus norvegicus OX=10116 GN=Gbp2 PE=1 SV=2	67.108	589	7.1805	11286000
Q9EQX9	Ubiquitin-conjugating enzyme E2 N	Ube2n	sp|Q9EQX9|UBE2N_RAT Ubiquitin-conjugating enzyme E2 N OS=Rattus norvegicus OX=10116 GN=Ube2n PE=1 SV=1	17.124	152	1.6355	11016000
Q5U216;Q63413	ATP-dependent RNA helicase DDX39A;Spliceosome RNA helicase Ddx39b	Ddx39a;Ddx39b	sp|Q5U216|DX39A_RAT ATP-dependent RNA helicase DDX39A OS=Rattus norvegicus OX=10116 GN=Ddx39a PE=2 SV=1;sp|Q63413|DX39B_RAT Spliceosome RNA helicase Ddx39b OS=Rattus norvegicus OX=10116 GN=Ddx39b PE=2 SV=3	49.109	427	3.1959	10986000
Q4KM35	Proteasome subunit beta type-10	Psmb10	sp|Q4KM35|PSB10_RAT Proteasome subunit beta type-10 OS=Rattus norvegicus OX=10116 GN=Psmb10 PE=2 SV=1	29.038	273	1.6157	10935000
Q6PDU1	Serine/arginine-rich splicing factor 2	Srsf2	sp|Q6PDU1|SRSF2_RAT Serine/arginine-rich splicing factor 2 OS=Rattus norvegicus OX=10116 GN=Srsf2 PE=1 SV=3	25.476	221	2.2999	10867000
P18645	UDP-glucose 4-epimerase	Gale	sp|P18645|GALE_RAT UDP-glucose 4-epimerase OS=Rattus norvegicus OX=10116 GN=Gale PE=2 SV=1	38.224	347	7.1748	10663000
Q4AEG6	Bone morphogenetic protein 10	Bmp10	sp|Q4AEG6|BMP10_RAT Bone morphogenetic protein 10 OS=Rattus norvegicus OX=10116 GN=Bmp10 PE=2 SV=1	47.766	421	1.439	10479000
Q1JU68	Eukaryotic translation initiation factor 3 subunit A	Eif3a	sp|Q1JU68|EIF3A_RAT Eukaryotic translation initiation factor 3 subunit A OS=Rattus norvegicus OX=10116 GN=Eif3a PE=2 SV=2	163.19	1354	2.9598	10431000
Q920G2	Na(+)/H(+) exchange regulatory cofactor NHE-RF2	Slc9a3r2	sp|Q920G2|NHRF2_RAT Na(+)/H(+) exchange regulatory cofactor NHE-RF2 OS=Rattus norvegicus OX=10116 GN=Slc9a3r2 PE=1 SV=1	37.368	337	2.2269	10428000
Q6AXU5	C-X-C motif chemokine 16	Cxcl16	sp|Q6AXU5|CXL16_RAT C-X-C motif chemokine 16 OS=Rattus norvegicus OX=10116 GN=Cxcl16 PE=2 SV=1	27.196	247	3.1104	10407000
Q641Z8	Peflin	Pef1	sp|Q641Z8|PEF1_RAT Peflin OS=Rattus norvegicus OX=10116 GN=Pef1 PE=2 SV=1	30.012	283	8.6454	10394000
P22934	Tumor necrosis factor receptor superfamily member 1A	Tnfrsf1a	sp|P22934|TNR1A_RAT Tumor necrosis factor receptor superfamily member 1A OS=Rattus norvegicus OX=10116 GN=Tnfrsf1a PE=2 SV=2	50.969	461	1.932	10366000
B0BNA7	Eukaryotic translation initiation factor 3 subunit I	Eif3i	sp|B0BNA7|EIF3I_RAT Eukaryotic translation initiation factor 3 subunit I OS=Rattus norvegicus OX=10116 GN=Eif3i PE=2 SV=1	36.46	325	1.8607	10282000
Q9R064	Golgi reassembly-stacking protein 2	Gorasp2	sp|Q9R064|GORS2_RAT Golgi reassembly-stacking protein 2 OS=Rattus norvegicus OX=10116 GN=Gorasp2 PE=1 SV=3	47.22	454	2.2091	10236000
P0C0S7	Histone H2A.Z	H2afz	sp|P0C0S7|H2AZ_RAT Histone H2A.Z OS=Rattus norvegicus OX=10116 GN=H2az1 PE=1 SV=2	13.553	128	1.438	10101000
Q80WK7	Equilibrative nucleoside transporter 3	Slc29a3	sp|Q80WK7|S29A3_RAT Equilibrative nucleoside transporter 3 OS=Rattus norvegicus OX=10116 GN=Slc29a3 PE=1 SV=2	51.676	475	1.5707	10084000
Q63648	Merlin	Nf2	sp|Q63648|MERL_RAT Merlin (Fragment) OS=Rattus norvegicus OX=10116 GN=Nf2 PE=1 SV=1	68.711	586	-2	9895600
Q6AYD3	Proliferation-associated protein 2G4	Pa2g4	sp|Q6AYD3|PA2G4_RAT Proliferation-associated protein 2G4 OS=Rattus norvegicus OX=10116 GN=Pa2g4 PE=1 SV=1	43.656	394	1.6482	9820100
Q9WUQ1	A disintegrin and metalloproteinase with thrombospondin motifs 1	Adamts1	sp|Q9WUQ1|ATS1_RAT A disintegrin and metalloproteinase with thrombospondin motifs 1 OS=Rattus norvegicus OX=10116 GN=Adamts1 PE=2 SV=1	105.7	967	3.374	9815900
P11884	Aldehyde dehydrogenase, mitochondrial	Aldh2	sp|P11884|ALDH2_RAT Aldehyde dehydrogenase, mitochondrial OS=Rattus norvegicus OX=10116 GN=Aldh2 PE=1 SV=1	56.488	519	2.0309	9733000
Q505J8	Phenylalanine--tRNA ligase alpha subunit	Farsa	sp|Q505J8|SYFA_RAT Phenylalanine--tRNA ligase alpha subunit OS=Rattus norvegicus OX=10116 GN=Farsa PE=1 SV=1	57.719	508	8.5329	9716900
D3ZEH5	SID1 transmembrane family member 2	Sidt2	sp|D3ZEH5|SIDT2_RAT SID1 transmembrane family member 2 OS=Rattus norvegicus OX=10116 GN=Sidt2 PE=1 SV=2	94.526	832	1.4638	9695100
Q63362	NADH dehydrogenase [ubiquinone] 1 alpha subcomplex subunit 5	Ndufa5	sp|Q63362|NDUA5_RAT NADH dehydrogenase [ubiquinone] 1 alpha subcomplex subunit 5 OS=Rattus norvegicus OX=10116 GN=Ndufa5 PE=1 SV=3	13.412	116	4.1169	9581600
Q9Z269;Q9Z270	Vesicle-associated membrane protein-associated protein B;Vesicle-associated membrane protein-associated protein A	Vapb;Vapa	sp|Q9Z269|VAPB_RAT Vesicle-associated membrane protein-associated protein B OS=Rattus norvegicus OX=10116 GN=Vapb PE=1 SV=3;sp|Q9Z270|VAPA_RAT Vesicle-associated membrane protein-associated protein A OS=Rattus norvegicus OX=10116 GN=Vapa PE=1 SV=3	26.916	243	2.1135	9581400
Q6PEC4	S-phase kinase-associated protein 1	Skp1	sp|Q6PEC4|SKP1_RAT S-phase kinase-associated protein 1 OS=Rattus norvegicus OX=10116 GN=Skp1 PE=1 SV=3	18.672	163	1.5286	9537100
Q9Z1H9	Protein kinase C delta-binding protein	Prkcdbp	sp|Q9Z1H9|CAVN3_RAT Caveolae-associated protein 3 OS=Rattus norvegicus OX=10116 GN=Cavin3 PE=1 SV=1	27.91	263	1.4724	9430200
Q6P6R2	Dihydrolipoyl dehydrogenase, mitochondrial	Dld	sp|Q6P6R2|DLDH_RAT Dihydrolipoyl dehydrogenase, mitochondrial OS=Rattus norvegicus OX=10116 GN=Dld PE=1 SV=1	54.037	509	5.9658	9309400
Q5U1X1	Oligoribonuclease, mitochondrial	Rexo2	sp|Q5U1X1|ORN_RAT Oligoribonuclease, mitochondrial OS=Rattus norvegicus OX=10116 GN=Rexo2 PE=2 SV=1	26.751	237	1.5349	9253000
Q62881	Nucleolar protein 3	Nol3	sp|Q62881|NOL3_RAT Nucleolar protein 3 OS=Rattus norvegicus OX=10116 GN=Nol3 PE=1 SV=1	24.576	221	2.3894	9241200
Q64559	Cytosolic acyl coenzyme A thioester hydrolase	Acot7	sp|Q64559|BACH_RAT Cytosolic acyl coenzyme A thioester hydrolase OS=Rattus norvegicus OX=10116 GN=Acot7 PE=1 SV=4	42.735	381	2.0039	9058100
Q63257	Interleukin-4 receptor subunit alpha	Il4r	sp|Q63257|IL4RA_RAT Interleukin-4 receptor subunit alpha OS=Rattus norvegicus OX=10116 GN=Il4r PE=2 SV=2	86.718	801	2.4428	8932100
P97943	Scavenger receptor class B member 1	Scarb1	sp|P97943|SCRB1_RAT Scavenger receptor class B member 1 OS=Rattus norvegicus OX=10116 GN=Scarb1 PE=1 SV=1	56.957	509	1.6283	8722600
P70507	G protein-coupled receptor kinase 4	Grk4	sp|P70507|GRK4_RAT G protein-coupled receptor kinase 4 OS=Rattus norvegicus OX=10116 GN=Grk4 PE=1 SV=1	66.787	575	1.5334	8700200
Q63942	GTP-binding protein Rab-3D	Rab3d	sp|Q63942|RAB3D_RAT GTP-binding protein Rab-3D OS=Rattus norvegicus OX=10116 GN=Rab3d PE=1 SV=2	24.29	219	4.3008	8691200
Q4AEF8;D4ABY2	Coatomer subunit gamma-1;Coatomer subunit gamma-2	Copg1;Copg2	sp|Q4AEF8|COPG1_RAT Coatomer subunit gamma-1 OS=Rattus norvegicus OX=10116 GN=Copg1 PE=2 SV=1;sp|D4ABY2|COPG2_RAT Coatomer subunit gamma-2 OS=Rattus norvegicus OX=10116 GN=Copg2 PE=3 SV=2	97.613	874	5.7862	8647100
P58200	Vesicle transport through interaction with t-SNAREs homolog 1B	Vti1b	sp|P58200|VTI1B_RAT Vesicle transport through interaction with t-SNAREs homolog 1B OS=Rattus norvegicus OX=10116 GN=Vti1b PE=1 SV=2	26.703	232	1.6705	8630900
Q8CG45	Aflatoxin B1 aldehyde reductase member 2	Akr7a2	sp|Q8CG45|ARK72_RAT Aflatoxin B1 aldehyde reductase member 2 OS=Rattus norvegicus OX=10116 GN=Akr7a2 PE=1 SV=2	40.675	367	1.7157	8572000
P80067	Dipeptidyl peptidase 1;Dipeptidyl peptidase 1 exclusion domain chain;Dipeptidyl peptidase 1 heavy chain;Dipeptidyl peptidase 1 light chain	Ctsc	sp|P80067|CATC_RAT Dipeptidyl peptidase 1 OS=Rattus norvegicus OX=10116 GN=Ctsc PE=1 SV=3	52.235	462	4.9151	8564100
Q66H80	Coatomer subunit delta	Arcn1	sp|Q66H80|COPD_RAT Coatomer subunit delta OS=Rattus norvegicus OX=10116 GN=Arcn1 PE=2 SV=1	57.199	511	4.5768	8555000
P27321	Calpastatin	Cast	sp|P27321|ICAL_RAT Calpastatin OS=Rattus norvegicus OX=10116 GN=Cast PE=1 SV=3	77.312	713	3.706	8345500
P38652	Phosphoglucomutase-1	Pgm1	sp|P38652|PGM1_RAT Phosphoglucomutase-1 OS=Rattus norvegicus OX=10116 GN=Pgm1 PE=1 SV=2	61.402	562	1.8345	8205000
Q921A4	Cytoglobin	Cygb	sp|Q921A4|CYGB_RAT Cytoglobin OS=Rattus norvegicus OX=10116 GN=Cygb PE=1 SV=1	21.496	190	6.6564	8182000
O70257	Syntaxin-7	Stx7	sp|O70257|STX7_RAT Syntaxin-7 OS=Rattus norvegicus OX=10116 GN=Stx7 PE=1 SV=4	29.85	261	3.4044	8035100
I6L9G5		Rcn3	sp|I6L9G5|RCN3_RAT Reticulocalbin-3 OS=Rattus norvegicus OX=10116 GN=Rcn3 PE=1 SV=1	37.941	328	5.8555	7975300
G3V9R8	Heterogeneous nuclear ribonucleoprotein C	Hnrnpc	sp|G3V9R8|HNRPC_RAT Heterogeneous nuclear ribonucleoprotein C OS=Rattus norvegicus OX=10116 GN=Hnrnpc PE=1 SV=2	32.857	298	2.5507	7970700
P41542	General vesicular transport factor p115	Uso1	sp|P41542|USO1_RAT General vesicular transport factor p115 OS=Rattus norvegicus OX=10116 GN=Uso1 PE=1 SV=1	107.16	959	4.937	7919800
Q9Z0V6	Thioredoxin-dependent peroxide reductase, mitochondrial	Prdx3	sp|Q9Z0V6|PRDX3_RAT Thioredoxin-dependent peroxide reductase, mitochondrial OS=Rattus norvegicus OX=10116 GN=Prdx3 PE=1 SV=2	28.295	257	3.4226	7823000
Q99068	Alpha-2-macroglobulin receptor-associated protein	Lrpap1	sp|Q99068|AMRP_RAT Alpha-2-macroglobulin receptor-associated protein OS=Rattus norvegicus OX=10116 GN=Lrpap1 PE=1 SV=2	42.031	360	2.0054	7727200
Q9WV97	Mitochondrial import inner membrane translocase subunit Tim9	Timm9	sp|Q9WV97|TIM9_RAT Mitochondrial import inner membrane translocase subunit Tim9 OS=Rattus norvegicus OX=10116 GN=Timm9 PE=1 SV=3	10.376	89	2.7805	7645800
P63086;P21708	Mitogen-activated protein kinase 1;Mitogen-activated protein kinase 3	Mapk1;Mapk3	sp|P63086|MK01_RAT Mitogen-activated protein kinase 1 OS=Rattus norvegicus OX=10116 GN=Mapk1 PE=1 SV=3;sp|P21708|MK03_RAT Mitogen-activated protein kinase 3 OS=Rattus norvegicus OX=10116 GN=Mapk3 PE=1 SV=5	41.275	358	5.2792	7540000
Q9EST6	Acidic leucine-rich nuclear phosphoprotein 32 family member B	Anp32b	sp|Q9EST6|AN32B_RAT Acidic leucine-rich nuclear phosphoprotein 32 family member B OS=Rattus norvegicus OX=10116 GN=Anp32b PE=1 SV=1	31.06	272	7.7471	7386900
P04916	Retinol-binding protein 4	Rbp4	sp|P04916|RET4_RAT Retinol-binding protein 4 OS=Rattus norvegicus OX=10116 GN=Rbp4 PE=1 SV=1	23.22	201	6.5554	7243100
P54319	Phospholipase A-2-activating protein	Plaa	sp|P54319|PLAP_RAT Phospholipase A-2-activating protein OS=Rattus norvegicus OX=10116 GN=Plaa PE=1 SV=3	87.083	795	3.4522	7203600
P30349	Leukotriene A-4 hydrolase	Lta4h	sp|P30349|LKHA4_RAT Leukotriene A-4 hydrolase OS=Rattus norvegicus OX=10116 GN=Lta4h PE=1 SV=3	69.088	611	5.9014	7088000
Q99P75	Ras-related protein Rab-9A	Rab9a	sp|Q99P75|RAB9A_RAT Ras-related protein Rab-9A OS=Rattus norvegicus OX=10116 GN=Rab9a PE=1 SV=2	22.895	201	4.009	7078300
Q99PW3	Sialidase-1	Neu1	sp|Q99PW3|NEUR1_RAT Sialidase-1 OS=Rattus norvegicus OX=10116 GN=Neu1 PE=1 SV=1	44.695	409	1.4881	6941500
P20673	Argininosuccinate lyase	Asl	sp|P20673|ARLY_RAT Argininosuccinate lyase OS=Rattus norvegicus OX=10116 GN=Asl PE=2 SV=1	51.549	461	5.1511	6892900
P19234	NADH dehydrogenase [ubiquinone] flavoprotein 2, mitochondrial	Ndufv2	sp|P19234|NDUV2_RAT NADH dehydrogenase [ubiquinone] flavoprotein 2, mitochondrial OS=Rattus norvegicus OX=10116 GN=Ndufv2 PE=1 SV=2	27.378	248	1.5829	6851600
P04182	Ornithine aminotransferase, mitochondrial	Oat	sp|P04182|OAT_RAT Ornithine aminotransferase, mitochondrial OS=Rattus norvegicus OX=10116 GN=Oat PE=1 SV=1	48.332	439	3.9361	6826600
Q66H76	Paxillin	Pxn	sp|Q66H76|PAXI_RAT Paxillin OS=Rattus norvegicus OX=10116 GN=Pxn PE=1 SV=1	64.018	586	1.7456	6555700
Q62865	cGMP-inhibited 3,5-cyclic phosphodiesterase A	Pde3a	sp|Q62865|PDE3A_RAT cGMP-inhibited 3,5-cyclic phosphodiesterase A OS=Rattus norvegicus OX=10116 GN=Pde3a PE=1 SV=1	124.3	1141	1.4964	6552400
P54690	Branched-chain-amino-acid aminotransferase, cytosolic	Bcat1	sp|P54690|BCAT1_RAT Branched-chain-amino-acid aminotransferase, cytosolic OS=Rattus norvegicus OX=10116 GN=Bcat1 PE=1 SV=1	46.045	411	4.9384	6537800
Q5FVI6	V-type proton ATPase subunit C 1	Atp6v1c1	sp|Q5FVI6|VATC1_RAT V-type proton ATPase subunit C 1 OS=Rattus norvegicus OX=10116 GN=Atp6v1c1 PE=1 SV=1	43.9	382	7.3381	6471100
P43527	Caspase-1;Caspase-1 subunit p20;Caspase-1 subunit p10	Casp1	sp|P43527|CASP1_RAT Caspase-1 OS=Rattus norvegicus OX=10116 GN=Casp1 PE=2 SV=1	45.575	402	1.6371	6229800
P97571	Calpain-1 catalytic subunit	Capn1	sp|P97571|CAN1_RAT Calpain-1 catalytic subunit OS=Rattus norvegicus OX=10116 GN=Capn1 PE=1 SV=1	82.118	713	3.0053	6013500
P55161	Nck-associated protein 1	Nckap1	sp|P55161|NCKP1_RAT Nck-associated protein 1 OS=Rattus norvegicus OX=10116 GN=Nckap1 PE=2 SV=1	128.86	1128	2.0123	5885500
D3ZHV2	Microtubule-actin cross-linking factor 1	Macf1	sp|D3ZHV2|MACF1_RAT Microtubule-actin cross-linking factor 1 OS=Rattus norvegicus OX=10116 GN=Macf1 PE=1 SV=1	619.59	5430	1.4289	5773900
P09034	Argininosuccinate synthase	Ass1	sp|P09034|ASSY_RAT Argininosuccinate synthase OS=Rattus norvegicus OX=10116 GN=Ass1 PE=1 SV=1	46.496	412	2.0738	5705000
H1UBN0;Q5BJS7	Copine-9	Cpne7;Cpne9	sp|H1UBN0|CPNE7_RAT Copine-7 OS=Rattus norvegicus OX=10116 GN=Cpne7 PE=1 SV=1;sp|Q5BJS7|CPNE9_RAT Copine-9 OS=Rattus norvegicus OX=10116 GN=Cpne9 PE=2 SV=1	61.977	556	2.0947	5673400
P23514	Coatomer subunit beta	Copb1	sp|P23514|COPB_RAT Coatomer subunit beta OS=Rattus norvegicus OX=10116 GN=Copb1 PE=1 SV=1	107.01	953	2.7662	5626800
P41499	Tyrosine-protein phosphatase non-receptor type 11	Ptpn11	sp|P41499|PTN11_RAT Tyrosine-protein phosphatase non-receptor type 11 OS=Rattus norvegicus OX=10116 GN=Ptpn11 PE=1 SV=5	68.032	593	2.0955	5593100
P43145	ADM;Adrenomedullin;Proadrenomedullin N-20 terminal peptide	Adm	sp|P43145|ADML_RAT Pro-adrenomedullin OS=Rattus norvegicus OX=10116 GN=Adm PE=1 SV=1	20.636	185	1.5325	5579500
Q6AYF7;Q6AYP2	Microfibril-associated glycoprotein 3;Microfibrillar-associated protein 3-like	Mfap3;Mfap3l	sp|Q6AYF7|MFAP3_RAT Microfibril-associated glycoprotein 3 OS=Rattus norvegicus OX=10116 GN=Mfap3 PE=2 SV=1;sp|Q6AYP2|MFA3L_RAT Microfibrillar-associated protein 3-like OS=Rattus norvegicus OX=10116 GN=Mfap3l PE=1 SV=1	38.396	347	2.1566	5519600
Q80Z29	Nicotinamide phosphoribosyltransferase	Nampt	sp|Q80Z29|NAMPT_RAT Nicotinamide phosphoribosyltransferase OS=Rattus norvegicus OX=10116 GN=Nampt PE=1 SV=1	55.437	491	15.321	5423200
Q8K3F3	Protein phosphatase 1 regulatory subunit 14B	Ppp1r14b	sp|Q8K3F3|PP14B_RAT Protein phosphatase 1 regulatory subunit 14B OS=Rattus norvegicus OX=10116 GN=Ppp1r14b PE=2 SV=1	15.957	147	1.5325	5014100
Q4KMA2	UV excision repair protein RAD23 homolog B	Rad23b	sp|Q4KMA2|RD23B_RAT UV excision repair protein RAD23 homolog B OS=Rattus norvegicus OX=10116 GN=Rad23b PE=1 SV=1	43.496	415	1.4401	4985200
Q64361	Latexin	Lxn	sp|Q64361|LXN_RAT Latexin OS=Rattus norvegicus OX=10116 GN=Lxn PE=1 SV=1	25.58	223	9.2576	4977400
O88775	Embigin	Emb	sp|O88775|EMB_RAT Embigin OS=Rattus norvegicus OX=10116 GN=Emb PE=1 SV=1	37.005	328	1.7329	4976700
D3ZDK7		Pgp	sp|D3ZDK7|PGP_RAT Glycerol-3-phosphate phosphatase OS=Rattus norvegicus OX=10116 GN=Pgp PE=1 SV=1	34.6	321	2.0751	4967500
Q498D9	PDZ domain-containing protein GIPC2	Gipc2	sp|Q498D9|GIPC2_RAT PDZ domain-containing protein GIPC2 OS=Rattus norvegicus OX=10116 GN=Gipc2 PE=2 SV=1	34.202	314	2.895	4956600
P60123	RuvB-like 1	Ruvbl1	sp|P60123|RUVB1_RAT RuvB-like 1 OS=Rattus norvegicus OX=10116 GN=Ruvbl1 PE=1 SV=1	50.213	456	4.8399	4923700
P10688	1-phosphatidylinositol 4,5-bisphosphate phosphodiesterase delta-1	Plcd1	sp|P10688|PLCD1_RAT 1-phosphatidylinositol 4,5-bisphosphate phosphodiesterase delta-1 OS=Rattus norvegicus OX=10116 GN=Plcd1 PE=1 SV=1	85.961	756	4.0422	4873200
P0C0A1	Vacuolar protein-sorting-associated protein 25	Vps25	sp|P0C0A1|VPS25_RAT Vacuolar protein-sorting-associated protein 25 OS=Rattus norvegicus OX=10116 GN=Vps25 PE=1 SV=1	20.762	176	1.8525	4853400
Q6AYA5	Transmembrane protein 106B	Tmem106b	sp|Q6AYA5|T106B_RAT Transmembrane protein 106B OS=Rattus norvegicus OX=10116 GN=Tmem106b PE=1 SV=1	31.152	275	1.7632	4845500
P18757	Cystathionine gamma-lyase	Cth	sp|P18757|CGL_RAT Cystathionine gamma-lyase OS=Rattus norvegicus OX=10116 GN=Cth PE=1 SV=2	43.605	398	5.0175	4827200
P97574	Stanniocalcin-1	Stc1	sp|P97574|STC1_RAT Stanniocalcin-1 OS=Rattus norvegicus OX=10116 GN=Stc1 PE=2 SV=1	27.507	247	2.9346	4820100
Q9R0E0	Ceramide glucosyltransferase	Ugcg	sp|Q9R0E0|CEGT_RAT Ceramide glucosyltransferase OS=Rattus norvegicus OX=10116 GN=Ugcg PE=1 SV=1	44.822	394	2.0397	4786800
P97576	GrpE protein homolog 1, mitochondrial	Grpel1	sp|P97576|GRPE1_RAT GrpE protein homolog 1, mitochondrial OS=Rattus norvegicus OX=10116 GN=Grpel1 PE=1 SV=2	24.297	217	2.9288	4647800
B5DFN2	Adenosylhomocysteinase	Ahcyl1	sp|B5DFN2|SAHH2_RAT S-adenosylhomocysteine hydrolase-like protein 1 OS=Rattus norvegicus OX=10116 GN=Ahcyl1 PE=1 SV=2	53.753	483	1.881	4588500
Q5U2Z3	Nucleosome assembly protein 1-like 4	Nap1l4	sp|Q5U2Z3|NP1L4_RAT Nucleosome assembly protein 1-like 4 OS=Rattus norvegicus OX=10116 GN=Nap1l4 PE=1 SV=1	43.916	386	4.3982	4560300
O70196	Prolyl endopeptidase	Prep	sp|O70196|PPCE_RAT Prolyl endopeptidase OS=Rattus norvegicus OX=10116 GN=Prep PE=1 SV=1	80.741	710	2.6505	4535000
Q62871	Cytoplasmic dynein 1 intermediate chain 2	Dync1i2	sp|Q62871|DC1I2_RAT Cytoplasmic dynein 1 intermediate chain 2 OS=Rattus norvegicus OX=10116 GN=Dync1i2 PE=1 SV=1	71.177	638	4.0535	4516500
P07092	Glia-derived nexin	Serpine2	sp|P07092|GDN_RAT Glia-derived nexin OS=Rattus norvegicus OX=10116 GN=Serpine2 PE=1 SV=1	44.063	397	6.2018	4509500
Q63635	Syntaxin-6	Stx6	sp|Q63635|STX6_RAT Syntaxin-6 OS=Rattus norvegicus OX=10116 GN=Stx6 PE=1 SV=1	29.056	255	5.1804	4506900
Q6GQP4	Ras-related protein Rab-31	Rab31	sp|Q6GQP4|RAB31_RAT Ras-related protein Rab-31 OS=Rattus norvegicus OX=10116 GN=Rab31 PE=1 SV=2	21.368	194	7.5133	4496700
P28077	Proteasome subunit beta type-9	Psmb9	sp|P28077|PSB9_RAT Proteasome subunit beta type-9 OS=Rattus norvegicus OX=10116 GN=Psmb9 PE=1 SV=2	23.324	219	2.1842	4444200
Q9JJP0	Sodium-dependent phosphate transporter 1	Slc20a1	sp|Q9JJP0|S20A1_RAT Sodium-dependent phosphate transporter 1 OS=Rattus norvegicus OX=10116 GN=Slc20a1 PE=1 SV=1	74.186	681	1.8498	4442300
Q8CGS4	Charged multivesicular body protein 3	Chmp3	sp|Q8CGS4|CHMP3_RAT Charged multivesicular body protein 3 OS=Rattus norvegicus OX=10116 GN=Chmp3 PE=1 SV=3	25.062	223	1.896	4426600
P11167	Solute carrier family 2, facilitated glucose transporter member 1	Slc2a1	sp|P11167|GTR1_RAT Solute carrier family 2, facilitated glucose transporter member 1 OS=Rattus norvegicus OX=10116 GN=Slc2a1 PE=1 SV=1	53.962	492	2.2017	4392900
F1LYQ8	FERM, RhoGEF and pleckstrin domain-containing protein 1	Farp1	sp|F1LYQ8|FARP1_RAT FERM, ARHGEF and pleckstrin domain-containing protein 1 OS=Rattus norvegicus OX=10116 GN=Farp1 PE=1 SV=2	118.84	1049	3.7943	4154800
P43138	DNA-(apurinic or apyrimidinic site) lyase;DNA-(apurinic or apyrimidinic site) lyase, mitochondrial	Apex1	sp|P43138|APEX1_RAT DNA-(apurinic or apyrimidinic site) endonuclease OS=Rattus norvegicus OX=10116 GN=Apex1 PE=1 SV=2	35.538	317	3.9515	4136200
P53812	Phosphatidylinositol transfer protein beta isoform	Pitpnb	sp|P53812|PIPNB_RAT Phosphatidylinositol transfer protein beta isoform OS=Rattus norvegicus OX=10116 GN=Pitpnb PE=1 SV=2	31.45	271	1.4243	4107100
Q9JMB5	Proteasomal ubiquitin receptor ADRM1	Adrm1	sp|Q9JMB5|ADRM1_RAT Proteasomal ubiquitin receptor ADRM1 OS=Rattus norvegicus OX=10116 GN=Adrm1 PE=1 SV=2	42.102	407	5.5364	4027300
Q63769	Sushi repeat-containing protein SRPX	Srpx	sp|Q63769|SRPX_RAT Sushi repeat-containing protein SRPX OS=Rattus norvegicus OX=10116 GN=Srpx PE=2 SV=1	51.559	464	2.3192	3914700
Q5XIG6	N-acetylgalactosamine kinase	Galk2	sp|Q5XIG6|GALK2_RAT N-acetylgalactosamine kinase OS=Rattus norvegicus OX=10116 GN=Galk2 PE=2 SV=1	50.197	458	2.234	3858200
B1H267	Sorting nexin-5	Snx5	sp|B1H267|SNX5_RAT Sorting nexin-5 OS=Rattus norvegicus OX=10116 GN=Snx5 PE=1 SV=1	46.793	404	1.891	3841300
P27791	cAMP-dependent protein kinase catalytic subunit alpha	Prkaca	sp|P27791|KAPCA_RAT cAMP-dependent protein kinase catalytic subunit alpha OS=Rattus norvegicus OX=10116 GN=Prkaca PE=1 SV=2	40.619	351	1.4602	3590600
Q9QUH3	Apolipoprotein A-V	Apoa5	sp|Q9QUH3|APOA5_RAT Apolipoprotein A-V OS=Rattus norvegicus OX=10116 GN=Apoa5 PE=1 SV=1	41.426	367	1.7431	3567500
Q4V8K5	BRO1 domain-containing protein BROX	Brox	sp|Q4V8K5|BROX_RAT BRO1 domain-containing protein BROX OS=Rattus norvegicus OX=10116 GN=Brox PE=2 SV=1	46.191	411	3.88	3511200
P61765	Syntaxin-binding protein 1	Stxbp1	sp|P61765|STXB1_RAT Syntaxin-binding protein 1 OS=Rattus norvegicus OX=10116 GN=Stxbp1 PE=1 SV=1	67.568	594	2.1131	3494200
Q5RJZ6	Short coiled-coil protein	Scoc	sp|Q5RJZ6|SCOC_RAT Short coiled-coil protein OS=Rattus norvegicus OX=10116 GN=Scoc PE=2 SV=1	13.689	122	3.8648	3331100
Q68FW9	COP9 signalosome complex subunit 3	Cops3	sp|Q68FW9|CSN3_RAT COP9 signalosome complex subunit 3 OS=Rattus norvegicus OX=10116 GN=Cops3 PE=1 SV=1	47.859	423	1.4477	3295300
P12843	Insulin-like growth factor-binding protein 2	Igfbp2	sp|P12843|IBP2_RAT Insulin-like growth factor-binding protein 2 OS=Rattus norvegicus OX=10116 GN=Igfbp2 PE=1 SV=3	32.854	304	1.4442	3151800
Q63488	Sodium-dependent phosphate transporter 2	Slc20a2	sp|Q63488|S20A2_RAT Sodium-dependent phosphate transporter 2 OS=Rattus norvegicus OX=10116 GN=Slc20a2 PE=1 SV=1	70.747	656	2.0276	3139400
Q99376	Transferrin receptor protein 1	Tfrc	sp|Q99376|TFR1_RAT Transferrin receptor protein 1 OS=Rattus norvegicus OX=10116 GN=Tfrc PE=1 SV=2	85.875	761	1.4428	3026800
Q3T1L0	Aldehyde dehydrogenase family 16 member A1	Aldh16a1	sp|Q3T1L0|A16A1_RAT Aldehyde dehydrogenase family 16 member A1 OS=Rattus norvegicus OX=10116 GN=Aldh16a1 PE=2 SV=1	85.413	802	3.4232	2980400
P35815	Protein phosphatase 1B	Ppm1b	sp|P35815|PPM1B_RAT Protein phosphatase 1B OS=Rattus norvegicus OX=10116 GN=Ppm1b PE=2 SV=1	42.889	390	1.3863	2849300
O55012	Phosphatidylinositol-binding clathrin assembly protein	Picalm	sp|O55012|PICAL_RAT Phosphatidylinositol-binding clathrin assembly protein OS=Rattus norvegicus OX=10116 GN=Picalm PE=1 SV=1	69.285	640	1.9793	2776500
Q62698	Cytoplasmic dynein 1 light intermediate chain 2	Dync1li2	sp|Q62698|DC1L2_RAT Cytoplasmic dynein 1 light intermediate chain 2 OS=Rattus norvegicus OX=10116 GN=Dync1li2 PE=1 SV=1	54.744	497	1.9196	2765700
Q4G009	Malignant T-cell-amplified sequence 1	Mcts1	sp|Q4G009|MCTS1_RAT Malignant T-cell-amplified sequence 1 OS=Rattus norvegicus OX=10116 GN=Mcts1 PE=2 SV=1	20.55	182	1.3783	2751500
Q04462	Valine--tRNA ligase	Vars	sp|Q04462|SYVC_RAT Valine--tRNA ligase OS=Rattus norvegicus OX=10116 GN=Vars1 PE=2 SV=2	140.37	1264	3.6673	2717500
Q02874	Core histone macro-H2A.1	H2afy	sp|Q02874|H2AY_RAT Core histone macro-H2A.1 OS=Rattus norvegicus OX=10116 GN=Macroh2a1 PE=1 SV=4	39.503	371	1.3709	2541400
P07152	Stromelysin-2	Mmp10	sp|P07152|MMP10_RAT Stromelysin-2 OS=Rattus norvegicus OX=10116 GN=Mmp10 PE=2 SV=1	54.221	476	1.7181	2478900
P25236	Selenoprotein P;Selenoprotein Se-P10;Selenoprotein Se-P6;Selenoprotein Se-P2;Selenoprotein Se-P1	Sepp1	sp|P25236|SEPP1_RAT Selenoprotein P OS=Rattus norvegicus OX=10116 GN=Selenop PE=1 SV=2	43.083	385	3.7938	2420400
P84817	Mitochondrial fission 1 protein	Fis1	sp|P84817|FIS1_RAT Mitochondrial fission 1 protein OS=Rattus norvegicus OX=10116 GN=Fis1 PE=1 SV=1	16.994	152	1.5777	2375400
Q63357	Unconventional myosin-Id	Myo1d	sp|Q63357|MYO1D_RAT Unconventional myosin-Id OS=Rattus norvegicus OX=10116 GN=Myo1d PE=1 SV=3	116.09	1006	1.8358	2323600
Q80U96	Exportin-1	Xpo1	sp|Q80U96|XPO1_RAT Exportin-1 OS=Rattus norvegicus OX=10116 GN=Xpo1 PE=1 SV=1	123.04	1071	3.3948	2159200
Q920L2	Succinate dehydrogenase [ubiquinone] flavoprotein subunit, mitochondrial	Sdha	sp|Q920L2|SDHA_RAT Succinate dehydrogenase [ubiquinone] flavoprotein subunit, mitochondrial OS=Rattus norvegicus OX=10116 GN=Sdha PE=1 SV=1	71.614	656	3.3727	2096600
Q8VHF5	Citrate synthase, mitochondrial	Cs	sp|Q8VHF5|CISY_RAT Citrate synthase, mitochondrial OS=Rattus norvegicus OX=10116 GN=Cs PE=1 SV=1	51.866	466	3.68	2072100
Q5U316	Ras-related protein Rab-35	Rab35	sp|Q5U316|RAB35_RAT Ras-related protein Rab-35 OS=Rattus norvegicus OX=10116 GN=Rab35 PE=1 SV=1	23.025	201	1.4922	2066500
Q4KLL0	Transcription elongation factor A protein 1	Tcea1	sp|Q4KLL0|TCEA1_RAT Transcription elongation factor A protein 1 OS=Rattus norvegicus OX=10116 GN=Tcea1 PE=1 SV=1	33.893	301	1.9159	2025200
Q5XIC1	Mannose-1-phosphate guanyltransferase alpha	Gmppa	sp|Q5XIC1|GMPPA_RAT Mannose-1-phosphate guanyltransferase alpha OS=Rattus norvegicus OX=10116 GN=Gmppa PE=2 SV=1	46.191	420	1.5536	2016400
Q9QZM5	Abl interactor 1	Abi1	sp|Q9QZM5|ABI1_RAT Abl interactor 1 OS=Rattus norvegicus OX=10116 GN=Abi1 PE=1 SV=3	51.704	476	3.8213	1983700
Q80WY6	Tumor necrosis factor receptor superfamily member 1B	Tnfrsf1b	sp|Q80WY6|TNR1B_RAT Tumor necrosis factor receptor superfamily member 1B OS=Rattus norvegicus OX=10116 GN=Tnfrsf1b PE=2 SV=1	50.148	474	1.4149	1033000
Q921A2	Proton myo-inositol cotransporter	Slc2a13	sp|Q921A2|MYCT_RAT Proton myo-inositol cotransporter OS=Rattus norvegicus OX=10116 GN=Slc2a13 PE=1 SV=2	69.149	637	1.3954	339870
Q8R5I7	Myocardin	Myocd	sp|Q8R5I7|MYCD_RAT Myocardin OS=Rattus norvegicus OX=10116 GN=Myocd PE=1 SV=2	101.87	938	-2	0
